# Supplementary material for: Deconvolution reveals cell-type-specific transcriptomic changes in the aging mouse brain
Source: Sci Rep. 2023 Oct 6;13:16855. doi: 10.1038/s41598-023-44183-7 (PMC10558435; doi:10.1038/s41598-023-44183-7)
Supplement: Supplementary file 1 — Supplementary Table S1. [file 41598_2023_44183_MOESM1_ESM.xlsx]

## Sheet: immune module
Supplementary Table S1. Deconvolution results and genes selected for validation. Each tab shows results from a specific module.
GeneSymbol	AS	MG	OG	NEU	VC	Selected for valiation
St18	1	1	14.1367	1	1	no
Neurl3	1	18.9053	1.37806	1	3.13043	no
Stat1	1	37.2897	7.27823	2.51577	1	yes
Dnajb2	1	1	51.0103	10.4216	76.984	no
Inpp5d	1	16.7696	1	1.35432	1	no
Sned1	1	1	2.7753	1	1	no
Pdcd1	1	10.6229	1	1	1	no
Phlda3	70.017	1	25.1371	1	51.1176	no
Cfh	5.27606	24.1573	1	1.93198	11.5525	yes
Pla2g4a	1	4.09073	1	1	13.2109	no
Prdx6	110.471	151.989	31.2963	9.17951	157.46	no
Fcer1g	1	176.517	1	1	147.046	yes
Adamts4	1	1	35.4252	1	32.0418	no
F11r	1	22.0719	1	1.69402	45.4826	no
Cd48	1	40.9891	1	1	1	no
Gm13293	1	1	8.07412	1	1	no
Plxdc2	1	1	14.5969	5.20983	1	yes
Apbb1ip	1	4.41066	1	1	11.0965	no
Fnbp1	1	1	75.7695	1.63228	115.279	no
Fam102a	1	1	29.1306	8.10687	43.6182	no
Stom	1	34.5663	7.57504	4.26579	1	no
Ifih1	1	5.37086	1	1	1	yes
Cobll1	1	1	3.86471	1	11.1175	no
Spi1	1	25.4464	1	1	28.8182	no
Lmo2	1	1	11.0177	3.78395	81.5476	no
Sema6d	1	1	15.186	3.81999	25.0542	no
Il1a	1	8.42018	1	1	14.8955	no
Slc23a2	1	80.4087	1	20.332	1	no
Rrbp1	1	1	12.065	3.27704	1	no
Samhd1	1	1	1	1.3249	8.0037	yes
Ctsa	17.6522	40.9205	31.5335	10.0963	1	no
Pltp	74.5584	1	40.6778	1	193.049	no
Car2	1	1	512.27	1	1	yes
P2ry13	1	218.513	1	1.96927	63.9261	no
Trim59	1	1	53.516	1	59.7884	no
S100a16	1	1	78.9429	12.8432	437.578	no
S100a6	1	864.353	1	7.93135	209.342	no
Fcgr1	1	50.7854	1	1	11.5889	yes
Phgdh	12.3811	1	18.5948	5.94053	1	yes
Tspan2	1	1	88.0328	14.2964	1	yes
Slc16a1	1	1	18.2496	4.07912	40.912	no
Cd53	1	65.8074	1	3.20904	31.6937	no
Ugt8a	1	1	125.482	1	1	yes
Bmpr1b	1	17.0212	1	3.4297	14.5016	no
Gbp7	1	9.89387	1	1	17.2434	no
Gbp3	1	62.4736	1	1	21.7938	yes
Gbp2	1	63.2601	1	1	16.4038	yes
Wls	1	1	27.5335	16.1772	1	no
Decr1	8.17584	35.8025	1	4.18927	47.16	no
Ddx58	1	7.75559	1	1	1	no
Tdrd7	1	1	16.3003	7.12501	1	no
Anp32b	1	1	53.4942	14.4155	102.243	no
Lpar1	1	1	15.5758	3.47184	44.2813	no
Plin2	1	1	4.05338	1	7.79576	no
Prdx1	1	122.177	27.7436	15.9336	208.136	no
Nkain1	1	1	36.451	8.44968	69.0754	no
Laptm5	13.3604	194.462	1	1	185.468	no
Anp32b.ps1	1	1	12.9733	1	1	no
Isg15	1	102.349	1	1	1	yes
Lap3	1	58.4456	45.121	7.50814	114.29	no
Fam114a1	1	3.13592	4.2983	1.29262	11.8993	no
Cxcl5	1	2.37023	3.2204	1	1	no
Cxcl10	1	10.4039	1	1	1	no
Bmp2k	1	11.5537	8.54395	1.66591	1	no
Fam222a	1	1	6.02707	1.78945	15.234	no
Oasl2	1	43.2068	1	1	1	yes
Acads	3.28201	1	5.26071	1.47913	13.3171	no
P2rx7	1	6.5542	3.66514	1.04609	6.26031	yes
Lat2	1	54.5665	1	1	15.2583	no
Fzd9	1	1	2.66807	1.22461	15.7138	no
Gna12	1	1	55.7655	16.5161	207.436	no
Arpc1b	1	12.9791	3.02919	1.03711	19.2821	no
Flt1	1	90.2364	1	1.24047	190.324	no
Samd9l	1	11.8261	1	1	9.43685	yes
Gng11	1	1	60.9887	1	97.4521	no
Gpr37	1	1	131.731	1	1	no
Smo	16.9453	1	7.40252	1	1	yes
Bpgm	10.8949	30.5334	35.8553	7.85284	67.3949	no
Clec5a	1	15.0431	1	1	17.8409	no
Tmem176a	1	487.419	26.7411	1	1	no
Creb5	1	1	8.28303	1	1	no
Hpgds	1	26.3716	1	1.42748	22.6326	no
Dok1	1	30.3448	1.93034	1	1	no
Tprkb	36.0044	1	73.8481	1.419	127.297	no
Tgfa	1	1	32.0186	1	70.4089	yes
Frmd4b	1	1	4.27178	1	12.3093	no
Gm765	1	101.506	1	1	1	no
Cxcl12	1	111.311	1	1	298.974	no
Usp18	1	36.731	1	1	1	no
Ptpn6	1	53.5737	1	1	1	no
Cd9	1	86.2535	122.232	1	1	no
Vwf	1	25.0995	1	1	27.1308	no
Arhgdib	1	91.0799	1	1	145.742	no
Bhlhe41	1	1	17.5141	4.28881	1	no
Vasp	1	18.8525	1	2.58668	33.0781	no
Tgfb1	1	15.1955	2.04947	1	25.5006	no
Tyrobp	1	891.067	1	1	185.7	yes
Cd9.ps	1	1	5.78936	1	1	no
Cd33	1	83.7778	1	1	14.8359	no
Josd2	1	1	31.064	8.55264	1	no
Cd37	1	12.5036	1	1	1	no
Siglech	1	41.2052	1	3.30447	33.2714	no
Fes	1	10.3982	1.59365	1	13.5008	no
Ctsc	1	68.0617	1	1	13.6098	no
Fchsd2	1	1	8.96749	3.10103	1	no
Trim21	1	1	2.93391	1	7.30065	no
Trim30a	1	38.5965	2.60151	1	1	yes
Olfml1	1	1	35.6731	1	75.4008	no
Rnf141	1	1	24.9915	8.74536	1	no
Insc	1	1	6.07199	1	17.0034	no
Itpripl2	1	9.96072	1	1	9.74223	yes
Ccp110	1	1	22.8384	6.20475	52.0019	no
Il21r	1	27.8366	1	1	8.23057	no
Itgam	1	26.416	1	3.04547	24.2704	no
Fgfr2	1	1	17.3431	2.97783	19.4459	no
Ifitm3	1	189.679	1	1	255.203	yes
Irf7	1	32.459	2.23144	1	1	yes
Lsp1	1	34.0647	1	1	1	no
Slc22a18	1	14.881	1	1	1	no
Ano1	1	1	4.58457	1	10.6278	yes
Sox1	18.7954	1	10.3993	1	17.5102	no
Fnta	60.3165	1	79.882	26.2324	1	no
Dusp26	1	1	64.9427	19.5328	1	no
Cyp4v3	3.26274	7.04469	1	1	1	no
Tlr3	1	20.6635	1	2.46518	23.6399	yes
Ddx60	1	10.9266	1	1	1	no
Ifi30	1	52.5129	1	1	54.0235	no
Bst2	1	173.802	1	1	1	yes
Gab1	1	1	17.9692	2.60222	37.8952	no
Lpcat2	1	30.86	7.64809	2.3292	15.3727	no
Nol3	1	1	20.5271	6.92217	1	no
Nfatc3	1	1	4.39939	1.41455	1	no
Fa2h	1	1	60.0187	1	100.634	no
Plcg2	1	10.0836	1.8911	1	1	no
Irf8	1	28.7028	1	1	6.6931	yes
Casp12	1	4.34196	1	1	1.99167	no
Tmem123	1	27.4621	5.77546	3.7403	49.0456	no
Phldb1	1	1	26.6456	5.9714	127.538	no
Tmprss5	1	2.47736	2.55106	1	1	no
Ctsh	1	50.3651	1	1	60.8626	no
Rnf7	1	1	105.466	37.3791	199.298	no
Slc38a3	1	1	19.6701	7.14957	1	no
Cmtm6	1	40.4747	14.6228	6.95475	30.742	yes
Cx3cr1	1	122.351	1	7.18075	59.6066	no
Limd1	1	1	11.5928	2.49654	45.222	no
Utrn	1	1	10.8532	6.53114	32.8803	no
Ifngr1	15.1435	16.5847	5.26624	1.85066	1	yes
Unc5b	1	1	37.5935	1	1	no
Sgpl1	1	23.5763	1	3.84691	24.5552	no
Tspan15	1	1	9.39459	2.17952	38.4577	no
Ado	1	1	26.7037	9.94832	67.2146	no
Lrrc75b	3.99699	1	6.34137	1.81936	13.1637	no
Mmp11	1	1	4.09875	1	7.74027	no
Lrrc3	1	16.4508	1	2.72882	1	no
Bsg	215.706	148.8	249.624	66.0656	1022.28	no
Gna15	1	6.3921	1	1	12.0505	no
Aldh1l2	1	1.89173	2.00694	1	1	no
Appl2	1	21.8642	21.7176	7.95777	101.505	no
Tmtc2	1.60266	1	4.71658	1.24346	10.6294	no
Cd63	1	121.816	47.6542	10.8494	180.694	no
Ikzf1	1	7.73506	1.21504	1	1	no
Plek	1	88.5982	10.6501	4.6924	1	no
Nipal4	1	1	8.99939	1	11.3501	no
Irgm1	1	11.8926	8.08764	1	18.4901	yes
Gjc2	1	1	36.2579	1	66.3814	no
Llgl1	1	1	16.4731	6.42275	41.9181	no
Cd68	1	329.756	8.79896	1	1	no
Zbtb4	22.9593	1	27.2805	13.289	86.2745	no
Wscd1	1	1	38.5017	6.04479	132.696	no
Aspa	1	19.3489	28.2649	1	32.3023	no
Cpd	1	1	30.1378	13.26	1	no
Lgals9	1	93.6821	3.58959	1	17.4694	yes
Tmem98	1	1	41.8457	1	1	no
Ccl6	1	48.9656	1	1	1	no
Ccl3	1	22.2905	1	1	1	yes
Ccl4	1	12.5842	1	1	1	no
Trim25	6.12782	7.76384	1	1	6.70374	no
Cnp	1	1	634.782	1	1	no
Ifi35	1	29.4078	1	1	40.1966	yes
Tmem106a	1	5.22286	1	1	1	no
Slc25a39	27.2339	1	17.2253	6.43862	38.8574	no
Sox9	1	1	1	4.86361	78.3002	no
Itgb4	1	1	10.4004	1	1	yes
Lgals3bp	1	266.932	1	1	1	no
Rnf213	1	4.79566	3.95861	1	1	no
Arhgdia	163.842	1	93.1709	41.3975	1	no
Rsad2	1	4.3628	2.25657	1	1	no
Pik3cg	1	31.9567	1	1	1	no
Stxbp6	47.7689	84.3414	1	11.8552	1	no
Ifi27	40.918	765.235	1	1	1	no
Ifi27l2a	1	115.918	1	1	1	yes
Eml1	1	1	11.4004	4.06296	1	yes
Tnfaip2	1	1.22715	3.54474	1	9.57252	no
Pld4	1	111.741	1	1	79.1593	no
Mboat1	1	2.64764	5.26712	1	7.79673	no
Serpinb1a	1	18.1715	31.8966	1	42.5614	no
Serpinb9	4.64149	19.8132	1	1.80885	13.9078	no
Serpinb6a	7.52141	1	9.05646	1.77784	43.0163	no
Ly86	1	361.325	1	1	1	no
Fgd3	1	6.0891	3.27695	1.03761	1	no
Tifab	1	11.3855	1	1	18.251	no
Erap1	1	17.1233	1	2.33206	1	no
Gfm2	1	63.0024	6.49781	2.26779	39.3669	no
Hexb	1	1318.25	274.092	1	1	no
Cd180	1	41.6056	1	1	1	yes
Elovl7	1	1	26.459	1	35.402	no
Snx18	1	28.588	1	5.62807	32.819	no
Plau	1	47.8336	1	1	1	no
Ankrd28	1	1	26.9106	9.69528	1	no
Ktn1	1	1	22.8125	8.61015	1	no
Ang	1	94.9997	1	1	1	yes
Cmtm5	1	1	227.386	1	540.017	no
Irf9	1	11.2877	1.85554	1.11289	1	no
Arl11	1	22.496	1	1	1	no
Rcbtb2	3.1943	7.6181	1.06615	1.22267	12.7941	no
Lcp1	1	32.8535	2.29101	1	28.4969	no
Slain1	1	1	43.4669	7.73552	1	no
Slain1os	1	1	3.27506	1.14442	1	no
Zfp706	42.9752	1	69.0642	27.3976	79.7447	yes
Rac2	1	8.1466	1	1	5.726	no
Cyth4	1	52.7485	1	1.99256	27.2806	no
Cdc42ep1	1	1	35.7844	1	58.486	no
Micall1	1	16.7365	51.21	1.47429	80.2968	no
Sox10	1	1	87.0108	1	98.1946	no
Parvg	1	21.3421	1	1.38669	1	no
Fmnl3	1	1	1	1.79566	17.5859	yes
Bin2	1	10.3286	1	1.08312	12.6741	no
Cela1	1	15.1712	1	1.24893	20.1582	no
Gpr84	1	27.1687	1	1	4.96891	no
Nckap1l	1	39.1501	1	1.62447	1	no
Klhl6	1	8.60759	1	1	6.79486	no
St6gal1	6.638	17.5543	3.65864	2.75958	1	no
Rtp4	1	9.34131	8.63872	1	1	no
Parp14	1	5.08594	1	1	4.98389	no
Dtx3l	1	10.0249	1	1	1	no
Parp9	1	10.2398	1	1	5.15236	no
Hcls1	1	47.1777	1	1	49.4192	no
Upk1b	1.52605	33.8649	1	1	1	no
Crybg3	1	1	3.47034	1.28735	4.42878	no
Jam2	59.4182	1	17.3432	1	57.3189	no
Ifnar2	1	1	1	3.01002	23.6934	no
Il10rb	1	14.6968	1	1.53343	6.22246	no
Wrb	19.8477	1	14.4155	7.17756	1	no
Prr18	1	1	106.828	1	66.5033	no
Qk	1	94.6172	70.5711	16.3897	175.347	no
Paqr4	1	1	41.3175	14.4409	1	no
Metrn	49.9944	1	38.9507	12.0131	269.624	no
Rasal3	1	22.8881	1	1	1	no
Myo1f	1	24.4742	1	1	1	no
Tapbp	1	34.5997	9.00502	5.44511	1	no
Psmb9	1	9.49398	1	1	10.0529	yes
Tap1	1	4.40375	3.30932	1	1	no
Psmb8	1	37.4008	1.95616	1	1	no
Ly6g6f	1	1.24173	3.89221	1	1	no
Aif1	1	108.946	1	1	28.3553	no
Ddr1	1	1	35.4648	6.65096	1	no
Mog	1	1	237.2	1	93.8663	no
Trem2	1	107.771	4.90349	1	1	yes
Vav1	1	11.7622	1	1	1	no
Rasgrp3	1	15.1508	8.16825	1.39527	7.7181	no
Prkd3	1	4.14633	4.34056	1.00763	9.91062	no
Zfp36l2	1	1	15.9685	4.17079	121.78	no
Zeb1	14.4062	1	8.65861	3.72824	33.5131	no
Aqp4	146.069	80.326	1	1	1	no
Cd14	1	76.091	1	1	1	yes
Pcdhb2	1	77.5984	3.92426	1	1	no
Pcdhb3	1	12.0489	14.8979	1	1	no
Pcdhb4	1	3.91456	5.94178	1	1	no
Pcdhb5	1	25.9709	1	2.30744	1	no
Pcdhb11	1	4.69256	5.85239	1	1	no
Trim36	1	1	5.19508	1	7.46373	no
Cd63.ps	1	39.2894	41.4901	1	1	no
Iigp1	1	25.1671	1	1	9.4542	yes
Cd74	1	156.009	1	1	1	yes
Csf1r	1	173.711	1	13.4537	1	yes
Sh3tc2	1	1	6.0066	1	4.75295	yes
Sec11c	1	35.4201	30.4287	8.90448	83.3921	no
Slc14a1	1	30.3234	17.3861	1	1	no
Tcirg1	1	3.65381	3.93553	1.36048	1	no
Unc93b1	1	51.1138	1	2.70879	36.8806	no
Frmd8	1	18.2203	22.7512	1	33.6635	no
Fermt3	1	15.8693	2.03558	1.21717	1	no
Asrgl1	89.698	1	1	20.9499	200.003	no
Mpeg1	1	607.402	1	1	86.5165	no
Dock8	1	6.63565	1	1	3.08965	no
Vldlr	1	1	1	7.81958	42.8104	no
Ifit3	1	49.585	18.6517	1	1	yes
Ifit1	1	106.717	6.94187	1	1	yes
Pik3ap1	1	10.3006	1	1	1	no
Add3	1	1	36.0986	17.5451	1	no
Mid1ip1	1	1	88.8686	20.3439	242.25	no
Gpr34	1	321.777	1	2.16371	1	no
Sh3kbp1	1	1	7.87524	2.48812	1	no
Gpm6b	1	1182.37	1	144.783	1	no

## Sheet: lipid metabolism module
GeneSymbol	AS	MG	OG	NEU	VC	Selected for valiation
Scd2	600.395	1	1913.92	1	1	no
Ptgds	2145.68	1	1	1	1	no
Plp1	1	1120.64	1536.79	1	1	no
Apod	1	2186.49	1	1	1	no
Atp5a1	362.51	1	430.643	153.558	1	no
Erbb4	1	1	1	6.99506	1	no
Atp5b	321.304	1	336.626	122.702	1	no
Pisd.ps1	1	1866.36	1	1	1	no
Pip4k2a	69.0301	117.91	281.028	1	1	no
Cd81	446.812	1	233.076	1	1	no
Rab7	1	1	188.648	64.989	1	no
Tecr	270.511	1	167.971	87.65	1	no
Elovl5	1	1	139.749	1	1	no
Acot7	234.939	1	1	36.4971	1	no
Avp	1	972.208	1	1	1	no
Pisd	1	764.508	1	1	1	no
Agt	1	1	131.163	1	1	no
Abhd4	37.7919	141.936	120.769	1	1	no
Pisd.ps2	1	519.48	1	1	1	no
Scd1	135.651	1	110.591	1	1	no
Etnk1	121.449	1	109.702	62.7435	1	no
Serinc3	267.573	444.612	1	44.7635	1	no
Cds2	97.1396	1	100.089	42.0326	1	no
Acsl3	238.953	1	99.0581	1	1	no
Cers2	21.6416	1	98.9594	1	1	yes
Spp1	1	408.116	1	1	1	yes
Nfe2l1	1	1	90.0638	42.7951	1	no
Plcl1	14.9697	337.236	1	1	1	no
Adipor2	1	121.863	87.0013	1	1	no
Gpx4	519.659	197.935	1	1	450.612	yes
Myo5a	1	1	81.8714	44.7548	1	no
Thrsp	81.1486	1	1	1	1	no
Npc2	18.0142	102.498	80.8306	1	1	no
Chp1	1	1	77.3761	32.1812	1	no
Pafah1b2	104.674	155.876	1	24.2214	1	no
Abca2	124.532	1	76.2252	1	1	no
Phyh	1	1	75.7731	26.3148	1	no
Htr2c	19.9677	1	73.8784	1	1	no
Gstm7	1	73.7396	73.8726	1	1	no
Spns2	71.1976	1	1	1	1	no
Rora	1	1	72.6326	1	1	no
Hsd17b12	144.303	85.0334	72.3439	1	1	no
G6pdx	25.3377	23.4	71.6894	1	1	no
Pmp22	1	66.2582	68.3903	1	1	no
Srebf1	18.8046	1	66.1132	1	1	no
Nr1d2	42.3277	122.547	1	15.4813	1	no
Prkcd	1	49.189	62.724	1	1	no
Pla2g7	201.278	145.848	62.4982	1	1	no
Acsbg1	167.86	1	61.4343	1	1	no
Ptpn11	125.085	1	60.5966	1	1	no
Sirt2	37.5107	1	60.5145	9.35611	1	no
Alg2	1	1	60.2347	24.5361	1	yes
Inpp5f	47.2292	1	58.8528	1	1	no
Sacm1l	1	73.9036	56.1118	27.4338	1	no
Fech	30.0668	1	46.2203	16.1987	1	no
Lypla2	64.3392	1	1	11.6824	1	yes
Tspo	1	100.509	1	1	128.119	no
Degs1	29.5519	1	45.2411	12.1577	1	no
Agpat3	42.6798	1	43.32	16.1557	1	no
Mboat7	1	1	42.3355	8.99222	1	yes
Efr3b	69.6711	1	42.089	20.2286	1	no
Nus1	60.7509	1	1	17.1434	1	yes
Cygb	32.4446	1	39.0154	8.63331	1	no
Map7	1	58.8671	37.3868	16.1828	1	no
Acly	55.8703	1	36.2569	16.9165	1	no
Fads6	1	1	35.7734	1	1	no
Pdk4	1	1	35.246	1	1	no
Ggps1	55.0871	1	1	14.6118	1	no
Akt1	29.8887	1	34.9212	16.3506	128.853	no
Fdft1	37.1127	1	34.2833	18.8247	1	no
Ip6k1	54.8386	1	33.1409	18.0969	1	no
Ech1	1	1	33.0546	6.01042	1	no
Mfsd2a	53.4069	1	1	1	1	no
Abhd3	167.549	1	32.3187	1	1	yes
Acox1	66.7214	112.129	32.3098	19.1414	1	no
Sf1	50.0869	1	1	6.83231	1	no
Ppt1	37.425	52.3953	32.2577	15.3422	1	no
Bbs4	33.3723	1	32.2199	14.4857	1	no
Bpnt1	49.284	1	1	12.1081	1	yes
Ocrl	49.1377	1	1	1	1	yes
Asah2	5.59684	1	32.2182	1	1	yes
Gpld1	76.2451	1	32.1864	1	1	yes
Acsl6	65.5698	67.1481	1	7.69024	1	no
Pigs	47.6373	1	1	9.63464	1	yes
Fgf1	34.7	50.7547	31.7174	1	1	no
Golm1	45.0521	1	1	1	1	no
Acot11	38.3681	66.8973	1	1	1	no
St6galnac3	10.4287	1	31.5229	1	1	no
Pdk2	68.048	63.9982	1	12.9489	1	no
Hsd17b4	43.8453	1	1	8.70249	1	no
Erlin2	59.3257	1	30.1131	1	1	no
Lyst	42.7275	1	1	1	1	yes
Pigh	1	1	29.011	3.88635	1	no
Etfa	28.1226	1	28.927	6.01146	1	no
Inpp5a	77.084	1	28.7006	1	1	yes
Agpat4	1	1	28.2436	10.0694	1	no
Elovl1	1	1	27.8609	1	1	no
Acadl	100.547	41.2744	27.5332	1	1	no
Crebl2	56.7887	1	26.6314	1	1	no
Sgpp2	28.0681	20.8852	25.6348	1	1	no
Pi4k2a	24.645	1	25.0846	10.5581	1	no
Pcx	68.3409	1	24.9398	3.32783	1	no
Cyb5r3	12.8612	1	24.2817	4.97219	42.8816	no
Itgb8	14.1122	45.9578	1	3.99265	1	no
Mbtps1	35.7854	1	23.7892	8.4023	1	no
Mboat2	26.9471	44.0663	1	6.7586	1	yes
Fgfr3	79.8147	43.7825	1	1	1	no
Fgfr1	37.8726	1	1	1	1	no
Cyp2d22	49.7872	43.5157	1	1	1	no
St3gal3	1	1	23.1833	10.1194	1	no
Acadvl	41.896	42.3999	1	6.40885	1	no
Gal	1	1	21.6488	1	1	no
Naga	15.1256	1	21.164	4.32722	1	no
Asah1	32.0508	88.0552	20.7264	9.71177	1	no
Tsku	1.26639	1	1	1	1	no
Por	83.1207	1	20.4072	1	1	no
Pik3r1	34.8751	1	1	14.0469	1	no
Pla2g4e	1	1	20.2687	1	1	no
Prkag1	64.7038	39.7495	1	12.5958	1	no
Pitpnc1	76.5263	1	20.0568	1	1	no
Ip6k2	33.0285	1	1	9.22531	1	yes
Cyp2j9	44.5286	38.7182	1	1	1	no
Tnfrsf1a	5.56079	23.681	19.2782	1	1	no
Abca5	1	38.658	1	7.18907	1	no
Ephx1	63.2371	37.3489	1	1	1	no
Sult1a1	31.6888	1	1	1	1	no
Cerk	26.6721	1	18.8371	8.29739	1	no
Npc1	5.57441	1	18.4523	2.89208	1	no
Insig2	29.6561	1	1	8.11819	48.8164	no
Gm2a	12.8916	34.9034	17.8661	5.47525	14.9411	no
Lonp2	22.759	1	17.4836	6.86255	1	no
Pdgfra	20.4679	1	17.0635	3.77194	1	no
Mtmr2	19.0153	1	16.8106	5.45755	1	no
Vav3	1	1	16.1313	1	1	no
Cyp2j6	24.6277	1	16.0427	1	1	no
St3gal4	61.6868	1	15.8109	1	1	no
Pla2g12a	1	1	15.7058	4.78495	1	no
Prkaa1	1	1	15.1739	5.32819	1	no
Cyp2j12	1	7.14699	14.5069	1	1	no
Ppargc1a	23.0301	33.07	1	5.37458	1	no
Cyp27a1	1	22.0351	14.4931	1	1	no
Acer2	1	1	14.4302	1	1	no
Pex2	44.3361	82.4537	14.424	1	1	no
Ptgr2	12.8911	1	14.3475	3.51266	41.3548	no
Hsd17b11	50.1495	31.119	13.9401	1	1	no
Abca1	20.3693	22.0086	13.5658	1	1	no
Vac14	1	1	12.9101	4.80388	1	no
Crot	38.2322	27.9628	1	1	1	no
Cyp4f15	40.4579	27.0815	1	1	1	no
Naaa	24.9411	25.5042	1	3.57855	1	no
Bdh2.1	1	1	12.4158	1	1	no
Smpdl3b	1	1	12.3639	1	1	yes
St8sia1	1	1	12.2985	4.2217	1	yes
Sptssb	2.52691	1	12.0657	1	1	no
Capn2	54.648	46.8899	11.753	1	1	no
Shh	1	1	11.6751	1	1	no
Galc	49.016	23.9282	11.6733	1	1	no
Pla2g3	1	1	1	1	1	no
Pik3ip1	19.6248	14.5556	11.3935	1.93137	1	no
Inpp5e	17.2865	1	11.2527	6.00796	1	no
Il6st	17.27	1	11.2307	3.34896	16.6369	no
Pik3c2a	19.3293	1	1	3.3355	1	yes
Hmgcl	8.9184	1	11.1307	4.43328	39.1655	no
Crkl	20.6556	1	11.0927	6.51841	1	no
Apoc1	1	9.37948	10.6984	1	1	no
Dhrs3	1	1	10.6743	2.53953	1	no
Cpt1a	37.7634	20.5615	1	1	1	no
C3	1	17.9411	1	1	1	yes
Hadh	1	1	10.4505	2.47553	18.7728	no
Dgka	18.3408	1	1	1	1	yes
Mecp2	27.3724	1	10.3199	10.3535	1	yes
Bmp6	16.0508	17.471	1	1	1	no
Pnpla2	17.8112	1	1	1	1	no
Bdh2	1	1	10.3197	1	1	yes
Tcf7l2	1	1	10.3099	1	1	no
Dhrs4	31.8553	16.3414	1	1	1	no
Acad9	1	1	10.2672	8.91569	1	no
Inpp4b	3.44187	1	9.73472	1	1	no
Itpkb	11.4048	9.23347	9.65954	1	15.5533	no
Lpin1	21.542	1	9.19734	1	1	yes
Stat5b	28.0306	1	9.04263	1	1	no
Cebpa	24.2561	1	8.86407	1	1	no
Cyp2e1	1	14.2693	1	1	1	no
Sgms1	21.6329	14.1324	1	1	1	no
Chpt1	39.1076	59.7587	8.79808	1	1	yes
Pnpla7	10.257	14.0915	1	1	1	yes
Abca8a	1	123.555	7.72053	1	1	no
Edn1	1	1	7.51202	1	1	no
Oxsm	1	13.8487	1	2.4898	1	no
Rorc	1	4.48414	7.45827	1	1	no
Mecr	1	1	7.30956	3.02375	1	no
Plce1	1	7.47765	7.28753	1	1	no
Dgkk	1	1	7.07912	1	1	no
Abhd15	12.144	1	1	1	1	no
Zmpste24	11.7632	1	1	2.61277	1	no
Hmgcs2	11.6119	1	1	1	1	yes
Pcyt1a	11.4592	1	6.91615	3.7056	1	no
Inpp1	1	1	6.90601	3.7671	1	no
Akr1b10	19.075	9.73299	1	1	12.8625	no
Acad8	11.0521	1	6.89465	2.90772	1	no
Sptlc2	1	1	6.82166	2.21262	1	no
Slc22a4	7.63752	5.76703	6.66505	1	1	no
Thnsl2	7.42426	1	6.3679	1	1	no
Retsat	18.7095	12.8114	6.20116	1	1	no
Acer3	10.4991	1	1	1.38495	1	no
Mtmr6	1	1	1	31.9215	1	no
Eif2ak3	1	16.8647	6.19337	4.61967	1	no
Htr2a	1	1	1	7.72928	1	no
Dbi	205.956	402.497	5.77936	1	335.378	no
Ormdl1	9.05455	8.61665	1	1	1	no
Pafah1b3	18.469	1	5.76984	1	1	no
Socs6	4.33063	1	5.51363	1.36369	1	no
Pip5k1b	9.07786	1	1	4.11012	1	no
Hcar2	1	7.88246	1	1	1	yes
Lbr	4.15544	1	5.21556	1.30227	1	no
St8sia6	1	3.3343	5.14468	1	1	no
Pgap1	8.73191	1	1	2.23943	1	yes
Cyp4f14	14.6396	9.72232	5.1023	1	1	no
Fitm2	14.2729	1	4.96819	3.55442	1	yes
Ehhadh	7.55062	6.19952	1	1	1	no
Cyp1b1	5.0553	6.16603	1	1	1	no
Napepld	10.8765	1	4.91759	2.62495	1	no
Pigp	1	1	1	21.9583	1	no
Cpt2	9.49251	7.38416	4.55507	1	1	no
Anxa1	1	1	4.43731	1	11.0683	no
Acsf2	11.2112	3.24685	4.17045	1	5.1934	no
Nfkb1	7.86517	8.29696	3.89474	1.74659	9.85744	no
A4galt	6.46252	5.49741	1	1	1	no
Neu4	5.62019	1	1	1.03444	1	no
Fgf2	3.24142	5.41557	1	1	1	no
Mtmr10	5.13199	5.85959	3.65825	1.45384	1	no
Pafah2	1	1	3.39313	1.14937	1	no
Pla1a	5.10746	4.83832	1	1	1	no
Ucp3	5.25352	1	1.55284	1	1	no
Fmo5	4.36162	4.49438	1	1	1	no
Agpat2	1	2.78385	3.20257	1	4.9922	no
Pctp	1	4.17082	1	1	5.55569	no
Alk	4.91843	1	1.78239	1	1	no
Ppara	4.82081	1	1	1	1	no
Cln3	1	1	3.17645	1.0194	1	no
Plcd4	17.5046	1	3.13919	1	1	yes
Slc27a2	7.37456	1	3.02158	1	1	no
Pigv	4.2421	1	1.15309	1	1	yes
Apobec1	1	34.7797	2.91677	1	1	yes
Angptl4	4.17012	1	1	1	1	no
Ggta1	1	51.8669	2.72968	1	12.4718	yes
Pld1	3.72314	1	1.88256	1	1	yes
Aspg	1	48.5983	2.63905	1	1	no
Vav2	3.51045	1	1.91717	1	1	no
Lipe	9.91404	1	2.60751	1	1	yes
Chrm5	2.73501	1	2.54088	1	1	no
Gpam	1	1	1	11.9638	1	no
Mttp	17.3506	1	2.53419	1	1	yes
Mogat1	1	1	2.48554	1	1	no
Nudt7	3.09556	1	1.36367	1	1	no
Abhd12b	1	11.1876	2.43732	1	1	no
Slc37a4	1	1	2.26147	8.31524	1	no
Pdk3	1	1	1	12.0462	1	no
Agmo	6.80216	3.45547	2.09773	1	1	no
Acacb	2.16801	1	1.81702	1	1	no

## Sheet: mitochondria module
GeneSymbol	AS	MG	OG	NEU	VC	Selected for valiation
Ndufb3	1	1	1	52.2295	539.821	yes
Ndufa8	1	1	1	59.3343	250.954	yes
Cox4i2	1	1	1	1.3711	15.5593	no
Ndufb5	1	1	1	11.119	79.0464	yes
Ndufc1	1	1	1	21.0574	75.6182	yes
Ndufb6	1	1	1	69.2841	631.569	yes
Ndufs5	1	1	1	30.9764	181.85	yes
Park7	1	1	1	25.5753	137.324	yes
Cox7b2	1	1	1	1	4.43926	yes
Cox6a1	1	1	1	222.652	2664.93	yes
Ndufa4	1	1	1	369.74	3703.23	yes
Ndufa5	1	1	1	38.4779	392.144	yes
Ndufa9	1	1	58.4932	67.9782	1	no
Ndufa3	1	1	1	39.9063	363.465	no
Cox7a1	1	1	1	1.6214	18.2354	yes
Ndufc2	1	1	1	61.1706	445.356	yes
Ndufab1	1	1	1	2.69609	19.1112	yes
Ndufa13	1	1	1	37.7214	207.996	yes
Foxred1	1	1	1	5.80515	37.5832	no
Cox5a	1	1	1	139.182	778.021	yes
Cox7a2	1	1	1	117.226	991.1	yes
Uqcr11	1	1	1	59.6311	620.125	no
Uqcr10	1	1	1	60.5587	657.008	yes
Uqcrb	1	1	1	30.4589	256.484	yes
Ndufs6	1	1	1	33.0439	264.001	no
Ndufb9	1	1	1	160.032	2128.34	yes
Cyc1	126.818	1	1	90.5426	326.338	no
Ndufa6	1	1	1	60.2538	629.285	yes
Ndufa7	1	1	1	16.7763	111.931	yes
Ndufa2	1	1	1	53.2827	554.559	yes
Ndufs8	1	1	1	45.8707	198.671	yes
Cox8a	1	1	1	485.963	2909.52	yes
Uqcc3	1	1	1	13.3776	186.84	no
Ndufb11	1	1	1	35.5204	174.044	yes
Ndufa1	1	1	1	59.0586	800.22	yes
Cox7b	1	1	1	82.9285	695.115	yes

## Sheet: synapse module
GeneSymbol	AS	MG	OG	NEU	VC	Selected for valiation
Mpp4	1	1	1	1	6.43553	no
Hdac4	1	1	1	3.22536	1	yes
Adora1	1	1	1	30.8361	1	yes
Madd	1	1	1	19.5468	1	yes
Lzts3	1	1	1	42.8893	1	yes
Dlgap4	21.3865	1	1	17.4585	66.8842	yes
Src	1	1	1	18.6872	95.0751	yes
Rims4	1	1	1	21.6791	152.747	no
Dlgap3	1	1	1	49.493	527.387	no
Oprd1	1	1	1	6.15631	1	yes
Dvl1	18.9114	1	1	12.8839	50.4488	yes
Grm3	1	1	1	20.2973	1	yes
Cad	1	1	1	1.91697	1	yes
Elfn1	1	1	1	7.32656	1	yes
Lrrtm1	1	1	1	17.1537	1	yes
Itpr1	1	1	1	68.1315	1	no
Grm7	1	1	1	9.07026	1	yes
Erc1	1	1	1	5.27115	1	yes
Clstn3	132.715	1	1	63.0825	1	no
Grin2b	1	1	1	37.1207	1	yes
Prkcg	1	1	1	65.6756	1	yes
Shisa7	33.8463	1	1	15.28	1	no
Apba2	1	1	1	34.4488	1	yes
Polg	1	1	1	6.57999	1	yes
Dlg2	1	1	1	24.3268	1	yes
Pak1	1	1	1	183.796	1	yes
Pde2a	1	1	1	79.8704	1	yes
Shank2	1	1	1	12.4071	1	yes
Gipc1	1	1	1	21.6104	77.435	no
Clstn2	1	1	1	15.4782	1	yes
Lrrtm3	1	1	1	10.7005	1	yes
Palm	1	1	1	47.1534	389.585	no
Atcay	60.1708	1	1	40.8581	1	no
Ndel1	32.5746	1	1	25.269	73.4128	yes
Mink1	35.1425	1	1	36.7046	1	yes
Git1	1	1	1	43.547	156.583	yes
Ppp1r9b	1	1	1	137.154	680.019	yes
Baiap2	1	1	1	37.1858	1	yes
Nrcam	1	1	1	42.1322	1	yes
Trim9	63.3605	1	1	30.9224	1	no
Actn1	1	1	1	17.3187	1	yes
Sipa1l1	1	1	1	49.7625	1	yes
Hcn1	1	1	1	18.1356	1	yes
Dmtn	1	1	1	49.5354	1	yes
Shank3	1	1	1	19.7539	102.341	yes
Lrrk2	14.0892	1	1	3.30606	1	no
Syngr3	82.9333	1	1	58.9105	1	no
Prrt1	1	1	1	31.0382	1	yes
Lrfn2	1	1	1	5.41632	1	yes
Dtna	35.6971	1	1	10.0908	1	no
Adrbk1	1	1	1	36.596	154.858	yes
Neurl1a	1	1	1	33.8152	174.834	no
Cdk16	1	1	44.6224	42.7669	214.736	yes
