# Supplementary material for: Deconvolution reveals cell-type-specific transcriptomic changes in the aging mouse brain
Source: Sci Rep. 2023 Oct 6;13:16855. doi: 10.1038/s41598-023-44183-7 (PMC10558435; doi:10.1038/s41598-023-44183-7)
Supplement: Supplementary file 2 — Supplementary Table S2. [file 41598_2023_44183_MOESM2_ESM.xlsx]

## Sheet: immune module MG
Supplementary Table S2. Gene ontology analysis results of cell-type-specific genes in selected modules. Each tab shows results from a cell type in a specific module.
GroupID	Category	Term	Description	LogP	Symbols	InTerm_InList
1_Summary	GO Biological Processes	GO:0045087	innate immune response	-29.4226	Ang,Cd14,Cfh,Csf1r,Cx3cr1,Fcer1g,Fcgr1,Gbp2,Ptpn6,Irf8,Irgm1,Ifit1,Ifit3,Ifngr1,Cd74,Cd180,Ly86,Mpeg1,Prdx1,Trim30a,Ccl3,Ccl4,Ccl6,Stat1,Clec5a,Oasl2,Irf7,Unc93b1,Gbp3,Rsad2,Iigp1,Ifitm3,Bst2,Ifi35,Ifih1,Parp9,Trem2,Pld4,Tlr3,Dtx3l,Neurl3,Trim25,Tmem106a,Gbp7,Rigi,Plcg2,Parp14,Isg15,Cxcl10,Il10rb,Lgals9,Tgfb1,Rtp4,Ifi27l2a,Ddx60,Bsg,Stom	57/-
1_Member	GO Biological Processes	GO:0045087	innate immune response	-29.4226	Ang,Cd14,Cfh,Csf1r,Cx3cr1,Fcer1g,Fcgr1,Gbp2,Ptpn6,Irf8,Irgm1,Ifit1,Ifit3,Ifngr1,Cd74,Cd180,Ly86,Mpeg1,Prdx1,Trim30a,Ccl3,Ccl4,Ccl6,Stat1,Clec5a,Oasl2,Irf7,Unc93b1,Gbp3,Rsad2,Iigp1,Ifitm3,Bst2,Ifi35,Ifih1,Parp9,Trem2,Pld4,Tlr3,Dtx3l,Neurl3,Trim25,Tmem106a,Gbp7,Rigi,Plcg2,Parp14,Isg15	48/738
1_Member	GO Biological Processes	GO:0009615	response to virus	-18.8364	Irgm1,Cxcl10,Ifit1,Ifit3,Ifngr1,Il10rb,Lgals9,Trim30a,Stat1,Tgfb1,Oasl2,Irf7,Unc93b1,Rsad2,Ifitm3,Rtp4,Bst2,Ifih1,Ifi27l2a,Parp9,Tlr3,Dtx3l,Trim25,Gbp7,Rigi,Ddx60,Isg15	27/329
1_Member	GO Biological Processes	GO:0051607	defense response to virus	-16.5614	Cxcl10,Ifit1,Ifit3,Ifngr1,Il10rb,Trim30a,Stat1,Oasl2,Irf7,Unc93b1,Rsad2,Ifitm3,Rtp4,Bst2,Ifih1,Parp9,Tlr3,Dtx3l,Trim25,Gbp7,Rigi,Ddx60,Isg15	23/266
1_Member	GO Biological Processes	GO:0140546	defense response to symbiont	-16.5252	Cxcl10,Ifit1,Ifit3,Ifngr1,Il10rb,Trim30a,Stat1,Oasl2,Irf7,Unc93b1,Rsad2,Ifitm3,Rtp4,Bst2,Ifih1,Parp9,Tlr3,Dtx3l,Trim25,Gbp7,Rigi,Ddx60,Isg15	23/267
1_Member	GO Biological Processes	GO:0048525	negative regulation of viral process	-7.62636	Cd74,Trim30a,Stat1,Oasl2,Rsad2,Ifitm3,Bst2,Ifih1,Trim25,Isg15	10/111
1_Member	GO Biological Processes	GO:0050792	regulation of viral process	-7.2754	Bsg,Stom,Cd74,Trim30a,Stat1,Oasl2,Rsad2,Ifitm3,Bst2,Ifih1,Trim25,Isg15	12/191
1_Member	GO Biological Processes	GO:1903900	regulation of viral life cycle	-6.07985	Bsg,Cd74,Trim30a,Oasl2,Rsad2,Ifitm3,Bst2,Ifih1,Trim25,Isg15	10/162
1_Member	GO Biological Processes	GO:0045071	negative regulation of viral genome replication	-4.84359	Oasl2,Rsad2,Ifitm3,Bst2,Ifih1,Isg15	6/65
1_Member	GO Biological Processes	GO:0045069	regulation of viral genome replication	-3.78557	Oasl2,Rsad2,Ifitm3,Bst2,Ifih1,Isg15	6/100
2_Summary	GO Biological Processes	GO:0032103	positive regulation of response to external stimulus	-26.7827	Aif1,Cd14,Csf1r,Ctsc,Cx3cr1,Fcer1g,Fcgr1,Gbp2,Irgm1,Cxcl10,Cd74,Lgals9,Cd180,Ly86,Pla2g4a,Plau,Rac2,Trim30a,Ccl3,Cxcl12,Spi1,Tgfb1,Tyrobp,Vav1,Pik3cg,Irf7,Unc93b1,Gbp3,Rsad2,Ifi35,Ifih1,Parp9,Trem2,Pik3ap1,Nckap1l,Tlr3,Trim25,Gbp7,Rigi,Ddx60,Plcg2,Cd37,Cfh,Myo1f,Cxcl5,Serpinb9,Stat1,Tap1,Serpinb1a,Dtx3l,Appl2,Parp14,Isg15,Ptpn6,Itgam,P2rx7,Lat2,Klhl6,Bsg,Il1a,Inpp5d,Laptm5,Tmem106a,Irf8,Ifngr1,Cc…	68/-
2_Member	GO Biological Processes	GO:0032103	positive regulation of response to external stimulus	-26.7827	Aif1,Cd14,Csf1r,Ctsc,Cx3cr1,Fcer1g,Fcgr1,Gbp2,Irgm1,Cxcl10,Cd74,Lgals9,Cd180,Ly86,Pla2g4a,Plau,Rac2,Trim30a,Ccl3,Cxcl12,Spi1,Tgfb1,Tyrobp,Vav1,Pik3cg,Irf7,Unc93b1,Gbp3,Rsad2,Ifi35,Ifih1,Parp9,Trem2,Pik3ap1,Nckap1l,Tlr3,Trim25,Gbp7,Rigi,Ddx60,Plcg2	41/564
2_Member	GO Biological Processes	GO:0002831	regulation of response to biotic stimulus	-26.4346	Cd14,Cd37,Cfh,Gbp2,Irgm1,Cd74,Lgals9,Cd180,Ly86,Myo1f,Trim30a,Cxcl5,Spi1,Serpinb9,Stat1,Tap1,Tgfb1,Tyrobp,Vav1,Irf7,Unc93b1,Gbp3,Rsad2,Serpinb1a,Ifi35,Ifih1,Parp9,Trem2,Pik3ap1,Tlr3,Dtx3l,Appl2,Trim25,Gbp7,Rigi,Ddx60,Plcg2,Parp14,Isg15	39/504
2_Member	GO Biological Processes	GO:0045088	regulation of innate immune response	-23.0054	Cd14,Cfh,Gbp2,Irgm1,Cd74,Lgals9,Myo1f,Trim30a,Spi1,Serpinb9,Tap1,Tgfb1,Tyrobp,Vav1,Irf7,Unc93b1,Gbp3,Rsad2,Serpinb1a,Ifi35,Ifih1,Parp9,Trem2,Pik3ap1,Tlr3,Appl2,Trim25,Gbp7,Rigi,Ddx60,Plcg2,Parp14,Isg15	33/404
2_Member	GO Biological Processes	GO:0031349	positive regulation of defense response	-20.2545	Cd14,Csf1r,Ctsc,Fcer1g,Fcgr1,Gbp2,Irgm1,Cd74,Lgals9,Pla2g4a,Trim30a,Ccl3,Spi1,Tyrobp,Vav1,Pik3cg,Irf7,Unc93b1,Gbp3,Rsad2,Ifi35,Ifih1,Parp9,Trem2,Pik3ap1,Tlr3,Trim25,Gbp7,Rigi,Ddx60,Plcg2	31/421
2_Member	GO Biological Processes	GO:0050778	positive regulation of immune response	-19.227	Cd14,Cfh,Fcer1g,Fcgr1,Gbp2,Ptpn6,Irgm1,Cd74,Itgam,Lgals9,P2rx7,Pla2g4a,Trim30a,Spi1,Tgfb1,Tyrobp,Vav1,Irf7,Unc93b1,Gbp3,Lat2,Rsad2,Ifi35,Ifih1,Parp9,Trem2,Pik3ap1,Nckap1l,Tlr3,Appl2,Trim25,Gbp7,Rigi,Ddx60,Plcg2,Klhl6	36/660
2_Member	GO Biological Processes	GO:0002833	positive regulation of response to biotic stimulus	-17.5686	Cd14,Gbp2,Irgm1,Cd74,Lgals9,Cd180,Ly86,Trim30a,Spi1,Tyrobp,Vav1,Irf7,Unc93b1,Gbp3,Rsad2,Ifi35,Ifih1,Parp9,Pik3ap1,Tlr3,Trim25,Gbp7,Rigi,Ddx60,Plcg2	25/301
2_Member	GO Biological Processes	GO:0032675	regulation of interleukin-6 production	-17.0134	Aif1,Bsg,Fcer1g,Ptpn6,Cd74,Il1a,Inpp5d,Laptm5,Lgals9,P2rx7,Trim30a,Tyrobp,Unc93b1,Ifih1,Trem2,Nckap1l,Tlr3,Tmem106a,Rigi,Plcg2	20/171
2_Member	GO Biological Processes	GO:0045089	positive regulation of innate immune response	-16.4176	Cd14,Gbp2,Irgm1,Cd74,Lgals9,Trim30a,Spi1,Tyrobp,Vav1,Irf7,Unc93b1,Gbp3,Rsad2,Ifi35,Ifih1,Parp9,Pik3ap1,Tlr3,Trim25,Gbp7,Rigi,Ddx60,Plcg2	23/270
2_Member	GO Biological Processes	GO:0001819	positive regulation of cytokine production	-14.6299	Aif1,Bsg,Cd14,Csf1r,Fcer1g,Irf8,Ifngr1,Cd74,Il1a,Laptm5,Lgals9,P2rx7,Ccl3,Ccl4,Stat1,Tgfb1,Tyrobp,Clec5a,Irf7,Unc93b1,Rsad2,Ifih1,Trem2,Tlr3,Tmem106a,Rigi,Plcg2,Isg15	28/526
2_Member	GO Biological Processes	GO:0032680	regulation of tumor necrosis factor production	-13.881	Cd14,Csf1r,Cx3cr1,Fcer1g,Ptpn6,Ifngr1,Il1a,Lgals9,Trim30a,Ccl3,Ccl4,Tyrobp,Ifih1,Trem2,Tlr3,Tmem106a,Rigi,Plcg2	18/186
2_Member	GO Biological Processes	GO:0032755	positive regulation of interleukin-6 production	-13.8069	Aif1,Bsg,Fcer1g,Cd74,Il1a,Laptm5,Lgals9,P2rx7,Tyrobp,Unc93b1,Ifih1,Tlr3,Tmem106a,Rigi,Plcg2	15/111
2_Member	GO Biological Processes	GO:1903555	regulation of tumor necrosis factor superfamily cytokine production	-13.7589	Cd14,Csf1r,Cx3cr1,Fcer1g,Ptpn6,Ifngr1,Il1a,Lgals9,Trim30a,Ccl3,Ccl4,Tyrobp,Ifih1,Trem2,Tlr3,Tmem106a,Rigi,Plcg2	18/189
2_Member	GO Biological Processes	GO:0032760	positive regulation of tumor necrosis factor production	-12.2757	Cd14,Csf1r,Fcer1g,Ifngr1,Il1a,Lgals9,Ccl3,Ccl4,Tyrobp,Ifih1,Tlr3,Tmem106a,Rigi,Plcg2	14/115
2_Member	GO Biological Processes	GO:1903557	positive regulation of tumor necrosis factor superfamily cytokine production	-12.1705	Cd14,Csf1r,Fcer1g,Ifngr1,Il1a,Lgals9,Ccl3,Ccl4,Tyrobp,Ifih1,Tlr3,Tmem106a,Rigi,Plcg2	14/117
2_Member	GO Biological Processes	GO:0002253	activation of immune response	-11.0877	Cd14,Cfh,Fcer1g,Gbp2,Ptpn6,Irgm1,Trim30a,Tyrobp,Unc93b1,Gbp3,Lat2,Ifih1,Pik3ap1,Nckap1l,Tlr3,Trim25,Gbp7,Rigi,Plcg2,Klhl6	20/349
2_Member	GO Biological Processes	GO:0002218	activation of innate immune response	-10.3371	Cd14,Gbp2,Irgm1,Trim30a,Tyrobp,Unc93b1,Gbp3,Ifih1,Pik3ap1,Tlr3,Trim25,Gbp7,Rigi,Plcg2	14/159
2_Member	GO Biological Processes	GO:0002764	immune response-regulating signaling pathway	-9.07092	Cd14,Ctsh,Fcer1g,Ptpn6,Irgm1,Tyrobp,Unc93b1,Lat2,Ifih1,Pik3ap1,Nckap1l,Tlr3,Trim25,Rigi,Plcg2,Klhl6	16/274
2_Member	GO Biological Processes	GO:0002757	immune response-activating signaling pathway	-8.41646	Cd14,Fcer1g,Ptpn6,Irgm1,Tyrobp,Unc93b1,Lat2,Ifih1,Pik3ap1,Nckap1l,Tlr3,Trim25,Rigi,Plcg2,Klhl6	15/262
2_Member	GO Biological Processes	GO:0002758	innate immune response-activating signaling pathway	-7.37081	Cd14,Irgm1,Tyrobp,Unc93b1,Ifih1,Pik3ap1,Tlr3,Trim25,Rigi,Plcg2	10/118
2_Member	GO Biological Processes	GO:0002221	pattern recognition receptor signaling pathway	-6.6584	Cd14,Irgm1,Unc93b1,Ifih1,Pik3ap1,Tlr3,Trim25,Rigi,Plcg2	9/107
2_Member	GO Biological Processes	GO:0002753	cytosolic pattern recognition receptor signaling pathway	-5.41409	Irgm1,Unc93b1,Ifih1,Pik3ap1,Trim25,Rigi	6/52
2_Member	GO Biological Processes	GO:0030522	intracellular receptor signaling pathway	-3.19049	Irgm1,Unc93b1,Ifih1,Pik3ap1,Trim25,Rigi	6/129
3_Summary	GO Biological Processes	GO:0001775	cell activation	-17.5948	Aif1,Cd37,Cd48,Cfh,Csf1r,Cx3cr1,Fcer1g,Ptpn6,Irf8,Cxcl10,Ifngr1,Cd74,Itgam,Cd180,Myo1f,P2rx7,Prdx1,Lcp1,Cxcl12,Spi1,Tgfb1,Tyrobp,Vav1,Vwf,Ikzf1,Tcirg1,Apbb1ip,Plek,Lat2,Rsad2,Ifi35,Dock8,Trem2,Fermt3,Tlr3,Tmem106a,Plcg2,Rac2	38/-
3_Member	GO Biological Processes	GO:0001775	cell activation	-17.5948	Aif1,Cd37,Cd48,Cfh,Csf1r,Cx3cr1,Fcer1g,Ptpn6,Irf8,Cxcl10,Ifngr1,Cd74,Itgam,Cd180,Myo1f,P2rx7,Prdx1,Lcp1,Cxcl12,Spi1,Tgfb1,Tyrobp,Vav1,Vwf,Ikzf1,Tcirg1,Apbb1ip,Plek,Lat2,Rsad2,Ifi35,Dock8,Trem2,Fermt3,Tlr3,Tmem106a,Plcg2	37/789
3_Member	GO Biological Processes	GO:0045321	leukocyte activation	-15.0097	Aif1,Cd37,Cd48,Csf1r,Cx3cr1,Fcer1g,Ptpn6,Irf8,Ifngr1,Cd74,Itgam,Cd180,Myo1f,P2rx7,Prdx1,Lcp1,Cxcl12,Spi1,Tgfb1,Tyrobp,Vav1,Ikzf1,Tcirg1,Apbb1ip,Lat2,Rsad2,Ifi35,Dock8,Trem2,Tlr3,Tmem106a,Plcg2	32/691
3_Member	GO Biological Processes	GO:0046649	lymphocyte activation	-8.98375	Cd37,Cd48,Fcer1g,Ptpn6,Irf8,Cd74,Itgam,Cd180,P2rx7,Prdx1,Lcp1,Cxcl12,Spi1,Tgfb1,Vav1,Ikzf1,Tcirg1,Apbb1ip,Lat2,Rsad2,Dock8,Plcg2	22/561
3_Member	GO Biological Processes	GO:0042110	T cell activation	-7.82885	Cd37,Cd48,Fcer1g,Ptpn6,Cd74,Itgam,P2rx7,Lcp1,Cxcl12,Spi1,Tgfb1,Vav1,Ikzf1,Tcirg1,Apbb1ip,Rsad2,Dock8	17/382
3_Member	GO Biological Processes	GO:0070661	leukocyte proliferation	-7.15188	Cd37,Csf1r,Ptpn6,Itgam,Cd180,P2rx7,Rac2,Cxcl12,Tgfb1,Tcirg1,Dock8,Trem2	12/196
3_Member	GO Biological Processes	GO:0042098	T cell proliferation	-4.73803	Cd37,Ptpn6,Itgam,P2rx7,Cxcl12,Tgfb1,Dock8	7/101
3_Member	GO Biological Processes	GO:0046651	lymphocyte proliferation	-4.08736	Cd37,Ptpn6,Itgam,Cd180,P2rx7,Cxcl12,Tgfb1,Dock8	8/172
3_Member	GO Biological Processes	GO:0032943	mononuclear cell proliferation	-4.03492	Cd37,Ptpn6,Itgam,Cd180,P2rx7,Cxcl12,Tgfb1,Dock8	8/175
4_Summary	GO Biological Processes	GO:0006954	inflammatory response	-16.8614	Aif1,Bpgm,Cd14,Cd68,Cfh,Csf1r,Cx3cr1,Fcer1g,Fcgr1,Cxcl10,Ifngr1,Il1a,Itgam,Cd180,Ly86,P2rx7,Ccl3,Ccl4,Ccl6,Cxcl5,Serpinb9,Tgfb1,Tyrobp,Vwf,Tcirg1,Pik3cg,Serpinb1a,Trem2,Pld4,Cela1,Tlr3,Gbp2,Irf8,Irgm1,Spi1,Stat1,Gbp3,Tifab,Plcg2,Lgals9,Fes	41/-
4_Member	GO Biological Processes	GO:0006954	inflammatory response	-16.8614	Aif1,Bpgm,Cd14,Cd68,Cfh,Csf1r,Cx3cr1,Fcer1g,Fcgr1,Cxcl10,Ifngr1,Il1a,Itgam,Cd180,Ly86,P2rx7,Ccl3,Ccl4,Ccl6,Cxcl5,Serpinb9,Tgfb1,Tyrobp,Vwf,Tcirg1,Pik3cg,Serpinb1a,Trem2,Pld4,Cela1,Tlr3	31/552
4_Member	GO Biological Processes	GO:0071222	cellular response to lipopolysaccharide	-11.4864	Cd14,Cd68,Cfh,Cx3cr1,Gbp2,Irf8,Irgm1,Cxcl10,Il1a,Cd180,Ly86,Cxcl5,Spi1,Stat1,Tgfb1,Gbp3,Trem2,Tifab,Plcg2	19/293
4_Member	GO Biological Processes	GO:0032496	response to lipopolysaccharide	-11.2824	Cd14,Cd68,Cfh,Cx3cr1,Gbp2,Irf8,Irgm1,Cxcl10,Il1a,Lgals9,Cd180,Ly86,P2rx7,Cxcl5,Spi1,Stat1,Tgfb1,Gbp3,Trem2,Tifab,Plcg2	21/382
4_Member	GO Biological Processes	GO:0071219	cellular response to molecule of bacterial origin	-11.2307	Cd14,Cd68,Cfh,Cx3cr1,Gbp2,Irf8,Irgm1,Cxcl10,Il1a,Cd180,Ly86,Cxcl5,Spi1,Stat1,Tgfb1,Gbp3,Trem2,Tifab,Plcg2	19/303
4_Member	GO Biological Processes	GO:0002237	response to molecule of bacterial origin	-10.8645	Cd14,Cd68,Cfh,Cx3cr1,Gbp2,Irf8,Irgm1,Cxcl10,Il1a,Lgals9,Cd180,Ly86,P2rx7,Cxcl5,Spi1,Stat1,Tgfb1,Gbp3,Trem2,Tifab,Plcg2	21/402
4_Member	GO Biological Processes	GO:0071216	cellular response to biotic stimulus	-10.5866	Cd14,Cd68,Cfh,Cx3cr1,Gbp2,Irf8,Irgm1,Cxcl10,Il1a,Cd180,Ly86,Cxcl5,Spi1,Stat1,Tgfb1,Gbp3,Trem2,Tifab,Plcg2	19/330
4_Member	GO Biological Processes	GO:0031663	lipopolysaccharide-mediated signaling pathway	-8.92439	Cd180,Ly86,Spi1,Stat1,Tgfb1,Trem2,Tifab,Plcg2	8/41
4_Member	GO Biological Processes	GO:0071396	cellular response to lipid	-7.21166	Cd14,Cd68,Cfh,Cx3cr1,Fes,Gbp2,Irf8,Irgm1,Cxcl10,Il1a,Cd180,Ly86,Cxcl5,Spi1,Stat1,Tgfb1,Gbp3,Trem2,Tifab,Plcg2	20/585
5_Summary	GO Biological Processes	GO:0002697	regulation of immune effector process	-16.7527	Cd37,Cfh,Cx3cr1,Fcer1g,Fcgr1,Fes,Ptpn6,Cd74,Itgam,Laptm5,Lgals9,P2rx7,Rac2,Cxcl5,Spi1,Serpinb9,Tap1,Tgfb1,Tyrobp,Vav1,Rsad2,Bst2,Trem2,Nckap1l,Tlr3,Appl2,Rigi,Ddx60,Plcg2,Cd14,Cd63,Pla2g4a,Bmp2k,Ang,Bsg,Il1a,Cxcl12,Tcirg1,Tifab	39/-
5_Member	GO Biological Processes	GO:0002697	regulation of immune effector process	-16.7527	Cd37,Cfh,Cx3cr1,Fcer1g,Fcgr1,Fes,Ptpn6,Cd74,Itgam,Laptm5,Lgals9,P2rx7,Rac2,Cxcl5,Spi1,Serpinb9,Tap1,Tgfb1,Tyrobp,Vav1,Rsad2,Bst2,Trem2,Nckap1l,Tlr3,Appl2,Rigi,Ddx60,Plcg2	29/474
5_Member	GO Biological Processes	GO:0002703	regulation of leukocyte mediated immunity	-15.07	Cx3cr1,Fcer1g,Fcgr1,Fes,Ptpn6,Itgam,Lgals9,P2rx7,Rac2,Cxcl5,Spi1,Serpinb9,Tap1,Tgfb1,Tyrobp,Vav1,Rsad2,Bst2,Trem2,Nckap1l,Tlr3,Rigi,Plcg2	23/311
5_Member	GO Biological Processes	GO:0002699	positive regulation of immune effector process	-12.5522	Cd37,Fcer1g,Fcgr1,Fes,Ptpn6,Cd74,Itgam,Laptm5,P2rx7,Rac2,Spi1,Tgfb1,Tyrobp,Vav1,Rsad2,Trem2,Tlr3,Appl2,Rigi,Ddx60,Plcg2	21/328
5_Member	GO Biological Processes	GO:0002705	positive regulation of leukocyte mediated immunity	-7.20085	Fcer1g,Fcgr1,Itgam,P2rx7,Spi1,Tgfb1,Tyrobp,Vav1,Rsad2,Trem2,Rigi,Plcg2	12/194
5_Member	GO Biological Processes	GO:0043300	regulation of leukocyte degranulation	-6.42171	Fcer1g,Fes,Itgam,Lgals9,Rac2,Spi1,Nckap1l	7/57
5_Member	GO Biological Processes	GO:0060627	regulation of vesicle-mediated transport	-4.94053	Cd14,Cd63,Fcer1g,Fcgr1,Fes,Itgam,Lgals9,P2rx7,Pla2g4a,Rac2,Spi1,Tgfb1,Trem2,Nckap1l,Bmp2k,Appl2,Plcg2	17/617
5_Member	GO Biological Processes	GO:0051046	regulation of secretion	-4.57754	Ang,Bsg,Fcer1g,Fes,Cd74,Il1a,Itgam,Lgals9,P2rx7,Pla2g4a,Rac2,Cxcl12,Spi1,Tgfb1,Tcirg1,Rsad2,Trem2,Nckap1l,Tifab	19/798
5_Member	GO Biological Processes	GO:1903305	regulation of regulated secretory pathway	-4.28935	Fcer1g,Fes,Itgam,Lgals9,P2rx7,Rac2,Spi1,Nckap1l	8/161
5_Member	GO Biological Processes	GO:1903530	regulation of secretion by cell	-4.23376	Ang,Bsg,Fcer1g,Fes,Il1a,Itgam,Lgals9,P2rx7,Pla2g4a,Rac2,Cxcl12,Spi1,Tgfb1,Tcirg1,Rsad2,Trem2,Nckap1l	17/702
5_Member	GO Biological Processes	GO:0033006	regulation of mast cell activation involved in immune response	-3.47837	Fcer1g,Fes,Ptpn6,Rac2	4/41
5_Member	GO Biological Processes	GO:0017157	regulation of exocytosis	-3.28111	Fcer1g,Fes,Itgam,Lgals9,P2rx7,Rac2,Spi1,Nckap1l	8/226
5_Member	GO Biological Processes	GO:0033003	regulation of mast cell activation	-2.84755	Fcer1g,Fes,Ptpn6,Rac2	4/60
5_Member	GO Biological Processes	GO:0043304	regulation of mast cell degranulation	-2.44713	Fcer1g,Fes,Rac2	3/38
6_Summary	GO Biological Processes	GO:0002252	immune effector process	-16.3147	Cfh,Ctsc,Ctsh,Fcer1g,Fcgr1,Ptpn6,Irf8,Cd74,Inpp5d,Cd180,Myo1f,P2rx7,Prdx1,Lcp1,Spi1,Serpinb9,Tgfb1,Tyrobp,Tcirg1,Irf7,Unc93b1,Apbb1ip,Lat2,Il21r,Ifi35,Trem2,Plcg2,Cx3cr1,Pdcd1,Tap1,Erap1,Klhl6	32/-
6_Member	GO Biological Processes	GO:0002252	immune effector process	-16.3147	Cfh,Ctsc,Ctsh,Fcer1g,Fcgr1,Ptpn6,Irf8,Cd74,Inpp5d,Cd180,Myo1f,P2rx7,Prdx1,Lcp1,Spi1,Serpinb9,Tgfb1,Tyrobp,Tcirg1,Irf7,Unc93b1,Apbb1ip,Lat2,Il21r,Ifi35,Trem2,Plcg2	27/413
6_Member	GO Biological Processes	GO:0002250	adaptive immune response	-10.6081	Cfh,Ctsc,Ctsh,Cx3cr1,Fcer1g,Fcgr1,Cd74,Inpp5d,P2rx7,Pdcd1,Serpinb9,Tap1,Tgfb1,Tcirg1,Irf7,Unc93b1,Lat2,Il21r,Erap1,Klhl6	20/371
6_Member	GO Biological Processes	GO:0002443	leukocyte mediated immunity	-10.5091	Cfh,Ctsc,Ctsh,Fcer1g,Fcgr1,Ptpn6,Cd74,Inpp5d,Myo1f,P2rx7,Prdx1,Serpinb9,Tcirg1,Irf7,Unc93b1,Lat2,Il21r	17/255
6_Member	GO Biological Processes	GO:0002449	lymphocyte mediated immunity	-9.98306	Cfh,Ctsc,Ctsh,Fcer1g,Fcgr1,Ptpn6,Cd74,Inpp5d,P2rx7,Prdx1,Serpinb9,Tcirg1,Irf7,Unc93b1,Il21r	15/202
6_Member	GO Biological Processes	GO:0002460	adaptive immune response based on somatic recombination of immune receptors built from immunoglobulin superfamily domains	-9.54547	Cfh,Ctsc,Ctsh,Fcer1g,Fcgr1,Cd74,Inpp5d,P2rx7,Serpinb9,Tgfb1,Tcirg1,Irf7,Unc93b1,Il21r,Klhl6	15/217
6_Member	GO Biological Processes	GO:0016064	immunoglobulin mediated immune response	-5.18882	Cfh,Fcer1g,Fcgr1,Cd74,Inpp5d,Tcirg1,Irf7,Il21r	8/121
6_Member	GO Biological Processes	GO:0019724	B cell mediated immunity	-5.05884	Cfh,Fcer1g,Fcgr1,Cd74,Inpp5d,Tcirg1,Irf7,Il21r	8/126
7_Summary	GO Biological Processes	GO:0019221	cytokine-mediated signaling pathway	-15.5526	Csf1r,Cx3cr1,Dok1,Fcer1g,Ptpn6,Cxcl10,Ifngr1,Cd74,Il1a,Ccl3,Ccl4,Ccl6,Cxcl5,Cxcl12,Spi1,Stat1,Oasl2,Irf7,Iigp1,Il21r,Ifitm3,Ifih1,Trem2,Appl2,Laptm5,P2rx7,Trim30a,Tgfb1,Pik3cg,Tlr3,Tmem106a,Plcg2,Prdx1,Irgm1,Inpp5d,Tmem176a,Pla2g4a,Rnf213,Ifi35,Rasal3	40/-
7_Member	GO Biological Processes	GO:0019221	cytokine-mediated signaling pathway	-15.5526	Csf1r,Cx3cr1,Dok1,Fcer1g,Ptpn6,Cxcl10,Ifngr1,Cd74,Il1a,Ccl3,Ccl4,Ccl6,Cxcl5,Cxcl12,Spi1,Stat1,Oasl2,Irf7,Iigp1,Il21r,Ifitm3,Ifih1,Trem2,Appl2	24/330
7_Member	GO Biological Processes	GO:0043410	positive regulation of MAPK cascade	-6.40703	Csf1r,Dok1,Cd74,Il1a,Laptm5,P2rx7,Trim30a,Ccl3,Ccl4,Ccl6,Cxcl12,Spi1,Tgfb1,Pik3cg,Trem2,Tlr3,Tmem106a,Plcg2	18/537
7_Member	GO Biological Processes	GO:0043408	regulation of MAPK cascade	-5.55476	Csf1r,Dok1,Ptpn6,Cd74,Il1a,Laptm5,P2rx7,Prdx1,Trim30a,Ccl3,Ccl4,Ccl6,Cxcl12,Spi1,Tgfb1,Pik3cg,Trem2,Tlr3,Tmem106a,Plcg2	20/746
7_Member	GO Biological Processes	GO:0070374	positive regulation of ERK1 and ERK2 cascade	-3.91138	Csf1r,Cd74,Il1a,Ccl3,Ccl4,Ccl6,Cxcl12,Tgfb1,Trem2	9/233
7_Member	GO Biological Processes	GO:0070372	regulation of ERK1 and ERK2 cascade	-3.39006	Csf1r,Ptpn6,Cd74,Il1a,Ccl3,Ccl4,Ccl6,Cxcl12,Tgfb1,Trem2	10/334
7_Member	GO Biological Processes	GO:0010721	negative regulation of cell development	-2.33318	Irgm1,Cd74,Il1a,Inpp5d,Tgfb1,Tmem176a,Trem2,Appl2	8/320
7_Member	GO Biological Processes	GO:0019216	regulation of lipid metabolic process	-2.2594	Cd74,Il1a,Pla2g4a,Tgfb1,Pik3cg,Trem2,Appl2,Plcg2,Rnf213	9/401
7_Member	GO Biological Processes	GO:1902532	negative regulation of intracellular signal transduction	-2.20833	Dok1,Ptpn6,Irgm1,Cd74,P2rx7,Cxcl12,Spi1,Stat1,Ifi35,Trem2,Rasal3	11/562
8_Summary	WikiPathways	WP3626	Microglia pathogen phagocytosis pathway	-15.4625	Arpc1b,Fcer1g,Fcgr1,Ptpn6,Itgam,Rac2,Tyrobp,Vav1,Pik3cg,Trem2,Nckap1l,Plcg2,Cd48,Ifngr1,Lat2,Inpp5d,Pla2g4a,Vasp,Pik3ap1,Rasgrp3,Psmb9,Psmb8,Klhl6,Cd14	24/-
8_Member	WikiPathways	WP3626	Microglia pathogen phagocytosis pathway	-15.4625	Arpc1b,Fcer1g,Fcgr1,Ptpn6,Itgam,Rac2,Tyrobp,Vav1,Pik3cg,Trem2,Nckap1l,Plcg2	12/41
8_Member	Reactome Gene Sets	R-MMU-114604	GPVI-mediated activation cascade	-6.54183	Fcer1g,Ptpn6,Rac2,Vav1,Pik3cg,Plcg2	6/34
8_Member	KEGG Pathway	mmu04650	Natural killer cell mediated cytotoxicity - Mus musculus (house mouse)	-6.17168	Cd48,Fcer1g,Ptpn6,Ifngr1,Rac2,Tyrobp,Vav1,Lat2,Plcg2	9/122
8_Member	KEGG Pathway	mmu04666	Fc gamma R-mediated phagocytosis - Mus musculus (house mouse)	-6.05171	Arpc1b,Fcgr1,Inpp5d,Pla2g4a,Rac2,Vasp,Vav1,Plcg2	8/93
8_Member	KEGG Pathway	mmu04662	B cell receptor signaling pathway - Mus musculus (house mouse)	-5.30234	Ptpn6,Inpp5d,Rac2,Vav1,Pik3ap1,Plcg2,Rasgrp3	7/83
8_Member	KEGG Pathway	mmu04664	Fc epsilon RI signaling pathway - Mus musculus (house mouse)	-4.8051	Fcer1g,Inpp5d,Pla2g4a,Rac2,Vav1,Plcg2	6/66
8_Member	Reactome Gene Sets	R-MMU-983705	Signaling by the B Cell Receptor (BCR)	-4.76628	Ptpn6,Psmb9,Psmb8,Vav1,Pik3ap1,Plcg2,Rasgrp3	7/100
8_Member	GO Biological Processes	GO:0050853	B cell receptor signaling pathway	-4.60901	Ptpn6,Lat2,Nckap1l,Plcg2,Klhl6	5/43
8_Member	GO Biological Processes	GO:0002429	immune response-activating cell surface receptor signaling pathway	-4.45529	Cd14,Fcer1g,Ptpn6,Tyrobp,Lat2,Pik3ap1,Nckap1l,Plcg2,Klhl6	9/198
8_Member	Reactome Gene Sets	R-MMU-983695	Antigen activates B Cell Receptor (BCR) leading to generation of second messengers	-4.41093	Ptpn6,Vav1,Pik3ap1,Plcg2	4/24
8_Member	GO Biological Processes	GO:0002768	immune response-regulating cell surface receptor signaling pathway	-4.2565	Cd14,Fcer1g,Ptpn6,Tyrobp,Lat2,Pik3ap1,Nckap1l,Plcg2,Klhl6	9/210
8_Member	Reactome Gene Sets	R-MMU-2454202	Fc epsilon receptor (FCERI) signaling	-3.39592	Fcer1g,Psmb9,Psmb8,Vav1,Lat2,Plcg2	6/118
8_Member	GO Biological Processes	GO:0002220	innate immune response activating cell surface receptor signaling pathway	-3.11337	Cd14,Tyrobp,Pik3ap1,Plcg2	4/51
8_Member	Reactome Gene Sets	R-MMU-2871809	FCERI mediated Ca+2 mobilization	-2.83222	Fcer1g,Vav1,Plcg2	3/28
8_Member	Reactome Gene Sets	R-MMU-2871796	FCERI mediated MAPK activation	-2.74419	Fcer1g,Vav1,Plcg2	3/30
8_Member	GO Biological Processes	GO:0050851	antigen receptor-mediated signaling pathway	-2.3115	Ptpn6,Lat2,Nckap1l,Plcg2,Klhl6	5/135
9_Summary	GO Biological Processes	GO:0002274	myeloid leukocyte activation	-13.5416	Aif1,Cd48,Csf1r,Cx3cr1,Fcer1g,Ifngr1,Itgam,Myo1f,Spi1,Tgfb1,Tyrobp,Lat2,Ifi35,Trem2,Tlr3,Tmem106a,Plcg2,Bpgm,Cd9,Serpinb1a	20/-
9_Member	GO Biological Processes	GO:0002274	myeloid leukocyte activation	-13.5416	Aif1,Cd48,Csf1r,Cx3cr1,Fcer1g,Ifngr1,Itgam,Myo1f,Spi1,Tgfb1,Tyrobp,Lat2,Ifi35,Trem2,Tlr3,Tmem106a,Plcg2	17/166
9_Member	GO Biological Processes	GO:0042116	macrophage activation	-11.0661	Aif1,Csf1r,Cx3cr1,Ifngr1,Itgam,Tyrobp,Ifi35,Trem2,Tlr3,Tmem106a,Plcg2	11/69
9_Member	GO Biological Processes	GO:0001774	microglial cell activation	-9.62469	Aif1,Csf1r,Cx3cr1,Ifngr1,Itgam,Tyrobp,Trem2,Tlr3	8/34
9_Member	GO Biological Processes	GO:0150076	neuroinflammatory response	-9.2535	Aif1,Bpgm,Csf1r,Cx3cr1,Ifngr1,Itgam,Tyrobp,Trem2,Tlr3	9/55
9_Member	GO Biological Processes	GO:0002269	leukocyte activation involved in inflammatory response	-9.20631	Aif1,Csf1r,Cx3cr1,Ifngr1,Itgam,Tyrobp,Trem2,Tlr3	8/38
9_Member	GO Biological Processes	GO:0061900	glial cell activation	-8.74919	Aif1,Csf1r,Cx3cr1,Ifngr1,Itgam,Tyrobp,Trem2,Tlr3	8/43
9_Member	GO Biological Processes	GO:0110089	regulation of hippocampal neuron apoptotic process	-6.54823	Cx3cr1,Itgam,Tyrobp,Trem2	4/8
9_Member	GO Biological Processes	GO:0098883	synapse pruning	-4.54768	Cx3cr1,Itgam,Trem2	3/8
9_Member	GO Biological Processes	GO:0150146	cell junction disassembly	-4.08617	Cx3cr1,Itgam,Trem2	3/11
9_Member	GO Biological Processes	GO:1905521	regulation of macrophage migration	-3.1796	Cd9,Csf1r,Cx3cr1,Trem2	4/49
9_Member	GO Biological Processes	GO:0032691	negative regulation of interleukin-1 beta production	-2.70256	Cx3cr1,Serpinb1a,Trem2	3/31
9_Member	GO Biological Processes	GO:1905523	positive regulation of macrophage migration	-2.70256	Csf1r,Cx3cr1,Trem2	3/31
9_Member	GO Biological Processes	GO:0032692	negative regulation of interleukin-1 production	-2.41493	Cx3cr1,Serpinb1a,Trem2	3/39
9_Member	GO Biological Processes	GO:0002931	response to ischemia	-2.26662	Csf1r,Cx3cr1,Trem2	3/44
10_Summary	GO Biological Processes	GO:0045639	positive regulation of myeloid cell differentiation	-12.1705	Csf1r,Fes,Hcls1,Cd74,Inpp5d,Itgam,Ccl3,Stat1,Tgfb1,Tyrobp,Ikzf1,Trem2,Nckap1l,Isg15,Spi1,Lgals9,Ptpn6,Irgm1,Tmem176a,Bpgm,Cfh,Cx3cr1,Fcer1g,P2rx7,Prdx1,Cxcl5,Tcirg1,F11r,Qki,Cxcl12,Bsg,Ctsh,Il1a,Pla2g4a,Rac2	35/-
10_Member	GO Biological Processes	GO:0045639	positive regulation of myeloid cell differentiation	-12.1705	Csf1r,Fes,Hcls1,Cd74,Inpp5d,Itgam,Ccl3,Stat1,Tgfb1,Tyrobp,Ikzf1,Trem2,Nckap1l,Isg15	14/117
10_Member	GO Biological Processes	GO:0002763	positive regulation of myeloid leukocyte differentiation	-9.25317	Csf1r,Fes,Hcls1,Cd74,Itgam,Ccl3,Tgfb1,Tyrobp,Ikzf1,Trem2	10/76
10_Member	GO Biological Processes	GO:0045637	regulation of myeloid cell differentiation	-9.01316	Csf1r,Fes,Hcls1,Cd74,Inpp5d,Itgam,Ccl3,Spi1,Stat1,Tgfb1,Tyrobp,Ikzf1,Trem2,Nckap1l,Isg15	15/237
10_Member	GO Biological Processes	GO:1902107	positive regulation of leukocyte differentiation	-8.6566	Csf1r,Fes,Hcls1,Cd74,Inpp5d,Itgam,Lgals9,Ccl3,Spi1,Tgfb1,Tyrobp,Ikzf1,Trem2,Nckap1l	14/213
10_Member	GO Biological Processes	GO:1903708	positive regulation of hemopoiesis	-8.6566	Csf1r,Fes,Hcls1,Cd74,Inpp5d,Itgam,Lgals9,Ccl3,Spi1,Tgfb1,Tyrobp,Ikzf1,Trem2,Nckap1l	14/213
10_Member	GO Biological Processes	GO:1903706	regulation of hemopoiesis	-8.34199	Csf1r,Fes,Hcls1,Ptpn6,Irgm1,Cd74,Inpp5d,Itgam,Lgals9,Ccl3,Spi1,Stat1,Tgfb1,Tyrobp,Ikzf1,Tmem176a,Trem2,Nckap1l,Isg15	19/449
10_Member	GO Biological Processes	GO:1902105	regulation of leukocyte differentiation	-7.37069	Csf1r,Fes,Hcls1,Ptpn6,Cd74,Inpp5d,Itgam,Lgals9,Ccl3,Spi1,Tgfb1,Tyrobp,Ikzf1,Tmem176a,Trem2,Nckap1l	16/361
10_Member	GO Biological Processes	GO:0002761	regulation of myeloid leukocyte differentiation	-7.28133	Csf1r,Fes,Hcls1,Cd74,Inpp5d,Itgam,Ccl3,Tgfb1,Tyrobp,Ikzf1,Trem2	11/154
10_Member	GO Biological Processes	GO:0048872	homeostasis of number of cells	-6.79952	Bpgm,Cfh,Csf1r,Cx3cr1,Fcer1g,Hcls1,Itgam,P2rx7,Prdx1,Cxcl5,Spi1,Tgfb1,Ikzf1,Tcirg1,Nckap1l	15/347
10_Member	GO Biological Processes	GO:0010720	positive regulation of cell development	-6.17715	Csf1r,Cx3cr1,Fes,Hcls1,Cd74,Inpp5d,Itgam,F11r,Lgals9,Qki,Ccl3,Cxcl12,Spi1,Tgfb1,Tyrobp,Ikzf1,Trem2,Nckap1l	18/557
10_Member	GO Biological Processes	GO:0001776	leukocyte homeostasis	-6.0825	Cfh,Csf1r,Fcer1g,Itgam,P2rx7,Cxcl5,Tgfb1,Tcirg1,Nckap1l	9/125
10_Member	GO Biological Processes	GO:0048871	multicellular organismal-level homeostasis	-5.91898	Bpgm,Bsg,Cfh,Csf1r,Ctsh,Cx3cr1,Fcer1g,Hcls1,Il1a,Itgam,P2rx7,Prdx1,Pla2g4a,Rac2,Cxcl5,Spi1,Tgfb1,Ikzf1,Tcirg1,Nckap1l	20/706
10_Member	GO Biological Processes	GO:0002262	myeloid cell homeostasis	-5.91201	Bpgm,Cfh,Csf1r,Fcer1g,Hcls1,Itgam,Prdx1,Spi1,Ikzf1,Nckap1l	10/169
10_Member	GO Biological Processes	GO:0034101	erythrocyte homeostasis	-3.17285	Bpgm,Hcls1,Prdx1,Spi1,Ikzf1,Nckap1l	6/130
11_Summary	GO Biological Processes	GO:0002683	negative regulation of immune system process	-11.8491	Cd37,Cd68,Cx3cr1,Fcer1g,Ptpn6,Irgm1,Cd74,Inpp5d,Laptm5,Lgals9,Pdcd1,Trim30a,Cxcl12,Spi1,Serpinb9,Tap1,Tgfb1,Tyrobp,Tmem176a,Bst2,Trem2,Pik3ap1,Nckap1l,Parp14,Isg15,Aif1,Cd9,Csf1r,Ctsc,Fes,Il1a,Itgam,F11r,Pla2g4a,Rac2,Plek,Dock8,Rasal3,St6gal1,Ang,Ifit3,Stat1,Hpgds,Ifi30,Ifitm3,Ifi35,Appl2,Serpinb1a,Fermt3,Cd63,Vav1,Apbb1ip,Myo1f	53/-
11_Member	GO Biological Processes	GO:0002683	negative regulation of immune system process	-11.8491	Cd37,Cd68,Cx3cr1,Fcer1g,Ptpn6,Irgm1,Cd74,Inpp5d,Laptm5,Lgals9,Pdcd1,Trim30a,Cxcl12,Spi1,Serpinb9,Tap1,Tgfb1,Tyrobp,Tmem176a,Bst2,Trem2,Pik3ap1,Nckap1l,Parp14,Isg15	25/533
11_Member	GO Biological Processes	GO:0050865	regulation of cell activation	-10.0297	Aif1,Cd37,Cd9,Csf1r,Ctsc,Fcer1g,Fes,Ptpn6,Irgm1,Cd74,Il1a,Inpp5d,Itgam,F11r,Laptm5,Lgals9,Pla2g4a,Rac2,Spi1,Tgfb1,Tyrobp,Plek,Dock8,Trem2,Nckap1l,Rasal3	26/702
11_Member	GO Biological Processes	GO:0032944	regulation of mononuclear cell proliferation	-9.2825	Aif1,Cd37,Csf1r,Ptpn6,Irgm1,Cd74,Il1a,Inpp5d,Laptm5,Lgals9,Rac2,St6gal1,Tgfb1,Tyrobp,Nckap1l,Rasal3	16/265
11_Member	GO Biological Processes	GO:0070663	regulation of leukocyte proliferation	-8.75739	Aif1,Cd37,Csf1r,Ptpn6,Irgm1,Cd74,Il1a,Inpp5d,Laptm5,Lgals9,Rac2,St6gal1,Tgfb1,Tyrobp,Nckap1l,Rasal3	16/288
11_Member	GO Biological Processes	GO:0050867	positive regulation of cell activation	-8.6325	Aif1,Csf1r,Ctsc,Fcer1g,Irgm1,Cd74,Il1a,Inpp5d,Itgam,Lgals9,Pla2g4a,Spi1,Tgfb1,Tyrobp,Plek,Dock8,Trem2,Nckap1l,Rasal3	19/431
11_Member	GO Biological Processes	GO:0002694	regulation of leukocyte activation	-8.57303	Aif1,Cd37,Csf1r,Ctsc,Fcer1g,Fes,Ptpn6,Irgm1,Cd74,Il1a,Inpp5d,Itgam,Laptm5,Lgals9,Pla2g4a,Rac2,Spi1,Tgfb1,Tyrobp,Dock8,Trem2,Nckap1l,Rasal3	23/646
11_Member	GO Biological Processes	GO:0050670	regulation of lymphocyte proliferation	-8.43904	Aif1,Cd37,Csf1r,Ptpn6,Irgm1,Cd74,Il1a,Inpp5d,Laptm5,Lgals9,Rac2,Tgfb1,Tyrobp,Nckap1l,Rasal3	15/261
11_Member	GO Biological Processes	GO:0002696	positive regulation of leukocyte activation	-8.1885	Aif1,Csf1r,Ctsc,Fcer1g,Irgm1,Cd74,Il1a,Inpp5d,Itgam,Lgals9,Pla2g4a,Spi1,Tgfb1,Tyrobp,Dock8,Trem2,Nckap1l,Rasal3	18/409
11_Member	GO Biological Processes	GO:0008285	negative regulation of cell population proliferation	-6.78979	Aif1,Ang,Cd37,Cd9,Csf1r,Ptpn6,Irgm1,Ifit3,Il1a,Inpp5d,Laptm5,Lgals9,Cxcl12,Stat1,Tgfb1,Tyrobp,Hpgds,Ifi30,Ifitm3,Ifi35,Trem2,Appl2	22/744
11_Member	GO Biological Processes	GO:0001818	negative regulation of cytokine production	-6.6772	Cx3cr1,Ptpn6,Irgm1,Inpp5d,Laptm5,Lgals9,Trim30a,Tgfb1,Tyrobp,Serpinb1a,Bst2,Trem2,Nckap1l,Appl2	14/306
11_Member	GO Biological Processes	GO:0050866	negative regulation of cell activation	-6.39872	Cd37,Cd9,Ptpn6,Cd74,Inpp5d,Laptm5,Lgals9,Spi1,Tgfb1,Tyrobp,Trem2,Nckap1l	12/230
11_Member	GO Biological Processes	GO:0022407	regulation of cell-cell adhesion	-6.10159	Aif1,Cd37,Cd9,Ptpn6,Irgm1,Cd74,Il1a,F11r,Laptm5,Lgals9,Cxcl12,Spi1,Tgfb1,Dock8,Nckap1l,Fermt3,Rasal3	17/505
11_Member	GO Biological Processes	GO:0042129	regulation of T cell proliferation	-6.09183	Aif1,Cd37,Ptpn6,Irgm1,Il1a,Laptm5,Lgals9,Rac2,Tgfb1,Nckap1l,Rasal3	11/202
11_Member	GO Biological Processes	GO:0051249	regulation of lymphocyte activation	-5.79278	Aif1,Cd37,Csf1r,Ptpn6,Irgm1,Cd74,Il1a,Inpp5d,Laptm5,Lgals9,Rac2,Spi1,Tgfb1,Tyrobp,Dock8,Nckap1l,Rasal3	17/532
11_Member	GO Biological Processes	GO:0051251	positive regulation of lymphocyte activation	-5.33071	Aif1,Csf1r,Irgm1,Cd74,Il1a,Inpp5d,Lgals9,Spi1,Tgfb1,Tyrobp,Dock8,Nckap1l,Rasal3	13/343
11_Member	GO Biological Processes	GO:0002695	negative regulation of leukocyte activation	-5.12353	Cd37,Ptpn6,Cd74,Inpp5d,Laptm5,Lgals9,Spi1,Tgfb1,Tyrobp,Nckap1l	10/207
11_Member	GO Biological Processes	GO:0022408	negative regulation of cell-cell adhesion	-5.03261	Cd37,Cd9,Ptpn6,Cd74,Laptm5,Lgals9,Cxcl12,Spi1,Tgfb1,Nckap1l	10/212
11_Member	GO Biological Processes	GO:0050672	negative regulation of lymphocyte proliferation	-4.8826	Cd37,Ptpn6,Inpp5d,Laptm5,Lgals9,Tgfb1,Tyrobp	7/96
11_Member	GO Biological Processes	GO:0051250	negative regulation of lymphocyte activation	-4.87987	Cd37,Ptpn6,Cd74,Inpp5d,Laptm5,Lgals9,Tgfb1,Tyrobp,Nckap1l	9/175
11_Member	GO Biological Processes	GO:0032945	negative regulation of mononuclear cell proliferation	-4.85301	Cd37,Ptpn6,Inpp5d,Laptm5,Lgals9,Tgfb1,Tyrobp	7/97
11_Member	GO Biological Processes	GO:0070665	positive regulation of leukocyte proliferation	-4.84039	Aif1,Csf1r,Irgm1,Cd74,Il1a,Rac2,St6gal1,Nckap1l,Rasal3	9/177
11_Member	GO Biological Processes	GO:1903037	regulation of leukocyte cell-cell adhesion	-4.83053	Aif1,Cd37,Ptpn6,Irgm1,Cd74,Il1a,Laptm5,Lgals9,Cxcl12,Tgfb1,Dock8,Nckap1l,Rasal3	13/382
11_Member	GO Biological Processes	GO:0050863	regulation of T cell activation	-4.78289	Aif1,Cd37,Ptpn6,Irgm1,Cd74,Il1a,Laptm5,Lgals9,Rac2,Tgfb1,Dock8,Nckap1l,Rasal3	13/386
11_Member	GO Biological Processes	GO:0045785	positive regulation of cell adhesion	-4.66368	Aif1,Cd63,Ptpn6,Irgm1,Cd74,Il1a,F11r,Lgals9,Cxcl12,Tgfb1,Vav1,Apbb1ip,Dock8,Nckap1l,Rasal3	15/518
11_Member	GO Biological Processes	GO:0070664	negative regulation of leukocyte proliferation	-4.65515	Cd37,Ptpn6,Inpp5d,Laptm5,Lgals9,Tgfb1,Tyrobp	7/104
11_Member	GO Biological Processes	GO:0050864	regulation of B cell activation	-4.55015	Ptpn6,Cd74,Inpp5d,Laptm5,Spi1,Tgfb1,Tyrobp,Nckap1l	8/148
11_Member	GO Biological Processes	GO:1903038	negative regulation of leukocyte cell-cell adhesion	-4.46713	Cd37,Ptpn6,Cd74,Laptm5,Lgals9,Cxcl12,Tgfb1,Nckap1l	8/152
11_Member	GO Biological Processes	GO:0032946	positive regulation of mononuclear cell proliferation	-4.28935	Aif1,Csf1r,Irgm1,Cd74,Il1a,St6gal1,Nckap1l,Rasal3	8/161
11_Member	GO Biological Processes	GO:0007162	negative regulation of cell adhesion	-4.21735	Cd37,Cd9,Ptpn6,Cd74,Laptm5,Lgals9,Myo1f,Cxcl12,Spi1,Tgfb1,Nckap1l	11/319
11_Member	GO Biological Processes	GO:0050868	negative regulation of T cell activation	-3.89228	Cd37,Ptpn6,Cd74,Laptm5,Lgals9,Tgfb1,Nckap1l	7/137
11_Member	GO Biological Processes	GO:0050870	positive regulation of T cell activation	-3.6437	Aif1,Irgm1,Cd74,Il1a,Lgals9,Tgfb1,Dock8,Nckap1l,Rasal3	9/253
11_Member	GO Biological Processes	GO:0050671	positive regulation of lymphocyte proliferation	-3.51111	Aif1,Csf1r,Irgm1,Cd74,Il1a,Nckap1l,Rasal3	7/158
11_Member	GO Biological Processes	GO:0022409	positive regulation of cell-cell adhesion	-3.42081	Aif1,Irgm1,Cd74,Il1a,F11r,Lgals9,Tgfb1,Dock8,Nckap1l,Rasal3	10/331
11_Member	GO Biological Processes	GO:1903039	positive regulation of leukocyte cell-cell adhesion	-3.33289	Aif1,Irgm1,Cd74,Il1a,Lgals9,Tgfb1,Dock8,Nckap1l,Rasal3	9/279
11_Member	GO Biological Processes	GO:0042130	negative regulation of T cell proliferation	-3.29133	Cd37,Ptpn6,Laptm5,Lgals9,Tgfb1	5/81
11_Member	GO Biological Processes	GO:0042102	positive regulation of T cell proliferation	-2.60947	Aif1,Irgm1,Il1a,Nckap1l,Rasal3	5/115
12_Summary	WikiPathways	WP1253	Type II interferon signaling (IFNG)	-11.5398	Irf8,Cxcl10,Ifngr1,Irf9,Psmb9,Spi1,Stat1,Tap1,Isg15	9/-
12_Member	WikiPathways	WP1253	Type II interferon signaling (IFNG)	-11.5398	Irf8,Cxcl10,Ifngr1,Irf9,Psmb9,Spi1,Stat1,Tap1,Isg15	9/32
13_Summary	GO Biological Processes	GO:0002687	positive regulation of leukocyte migration	-11.0546	Aif1,Csf1r,Cx3cr1,Cxcl10,Cd74,Il1a,Lgals9,Myo1f,Rac2,Cxcl12,Spi1,Tgfb1,Dock8,Trem2,Nckap1l,Cd9,Bsg,Ctsh,Plau,Pik3cg,Fermt3,Plcg2,St6gal1,Cd53,F11r,Arhgdib,Cd63,Bst2,Hcls1	29/-
13_Member	GO Biological Processes	GO:0002687	positive regulation of leukocyte migration	-11.0546	Aif1,Csf1r,Cx3cr1,Cxcl10,Cd74,Il1a,Lgals9,Myo1f,Rac2,Cxcl12,Spi1,Tgfb1,Dock8,Trem2,Nckap1l	15/170
13_Member	GO Biological Processes	GO:0002685	regulation of leukocyte migration	-9.86333	Aif1,Cd9,Csf1r,Cx3cr1,Cxcl10,Cd74,Il1a,Lgals9,Myo1f,Rac2,Cxcl12,Spi1,Tgfb1,Dock8,Trem2,Nckap1l	16/242
13_Member	GO Biological Processes	GO:0030335	positive regulation of cell migration	-7.79078	Aif1,Bsg,Csf1r,Ctsh,Cx3cr1,Cxcl10,Cd74,Il1a,Lgals9,Myo1f,Plau,Rac2,Cxcl12,Spi1,Tgfb1,Pik3cg,Dock8,Trem2,Nckap1l,Fermt3,Plcg2	21/595
13_Member	GO Biological Processes	GO:2000147	positive regulation of cell motility	-7.46035	Aif1,Bsg,Csf1r,Ctsh,Cx3cr1,Cxcl10,Cd74,Il1a,Lgals9,Myo1f,Plau,Rac2,Cxcl12,Spi1,Tgfb1,Pik3cg,Dock8,Trem2,Nckap1l,Fermt3,Plcg2	21/622
13_Member	GO Biological Processes	GO:0040017	positive regulation of locomotion	-7.26155	Aif1,Bsg,Csf1r,Ctsh,Cx3cr1,Cxcl10,Cd74,Il1a,Lgals9,Myo1f,Plau,Rac2,Cxcl12,Spi1,Tgfb1,Pik3cg,Dock8,Trem2,Nckap1l,Fermt3,Plcg2	21/639
13_Member	GO Biological Processes	GO:0050921	positive regulation of chemotaxis	-7.1387	Aif1,Csf1r,Cx3cr1,Cxcl10,Cd74,Rac2,Cxcl12,Spi1,Tgfb1,Trem2,Nckap1l	11/159
13_Member	GO Biological Processes	GO:0002690	positive regulation of leukocyte chemotaxis	-6.69356	Aif1,Csf1r,Cx3cr1,Cxcl10,Cd74,Rac2,Cxcl12,Spi1,Nckap1l	9/106
13_Member	GO Biological Processes	GO:0071677	positive regulation of mononuclear cell migration	-6.55871	Aif1,Cx3cr1,Cxcl10,Lgals9,Cxcl12,Spi1,Tgfb1,Dock8	8/80
13_Member	GO Biological Processes	GO:0050920	regulation of chemotaxis	-6.22107	Aif1,Csf1r,Cx3cr1,Cxcl10,Cd74,Rac2,Cxcl12,Spi1,St6gal1,Tgfb1,Trem2,Nckap1l	12/239
13_Member	GO Biological Processes	GO:0071675	regulation of mononuclear cell migration	-5.96731	Aif1,Csf1r,Cx3cr1,Cxcl10,Lgals9,Cxcl12,Spi1,Tgfb1,Dock8	9/129
13_Member	GO Biological Processes	GO:0002688	regulation of leukocyte chemotaxis	-5.85613	Aif1,Csf1r,Cx3cr1,Cxcl10,Cd74,Rac2,Cxcl12,Spi1,Nckap1l	9/133
13_Member	GO Biological Processes	GO:2000406	positive regulation of T cell migration	-4.99625	Aif1,Cxcl10,Lgals9,Cxcl12,Dock8	5/36
13_Member	GO Biological Processes	GO:2000403	positive regulation of lymphocyte migration	-4.65986	Aif1,Cxcl10,Lgals9,Cxcl12,Dock8	5/42
13_Member	GO Biological Processes	GO:2000404	regulation of T cell migration	-4.28622	Aif1,Cxcl10,Lgals9,Cxcl12,Dock8	5/50
13_Member	GO Biological Processes	GO:0090026	positive regulation of monocyte chemotaxis	-4.13705	Aif1,Cx3cr1,Cxcl10,Cxcl12	4/28
13_Member	GO Biological Processes	GO:0090025	regulation of monocyte chemotaxis	-3.70003	Aif1,Cx3cr1,Cxcl10,Cxcl12	4/36
13_Member	GO Biological Processes	GO:2000401	regulation of lymphocyte migration	-3.67555	Aif1,Cxcl10,Lgals9,Cxcl12,Dock8	5/67
13_Member	GO Biological Processes	GO:1901739	regulation of myoblast fusion	-2.97811	Cd53,Cxcl10,Cxcl12	3/25
13_Member	GO Biological Processes	GO:0072678	T cell migration	-2.74419	Cxcl10,F11r,Cxcl12	3/30
13_Member	GO Biological Processes	GO:0040013	negative regulation of locomotion	-2.54827	Aif1,Arhgdib,Cd63,Cx3cr1,Cd74,Cxcl12,St6gal1,Tgfb1,Bst2	9/362
13_Member	GO Biological Processes	GO:0051897	positive regulation of protein kinase B signaling	-2.52945	Cx3cr1,Hcls1,Cxcl12,Tgfb1,Pik3cg	5/120
13_Member	GO Biological Processes	GO:0030336	negative regulation of cell migration	-2.3821	Aif1,Arhgdib,Cd63,Cx3cr1,Cd74,Cxcl12,Tgfb1,Bst2	8/314
13_Member	GO Biological Processes	GO:2000146	negative regulation of cell motility	-2.27768	Aif1,Arhgdib,Cd63,Cx3cr1,Cd74,Cxcl12,Tgfb1,Bst2	8/327
14_Summary	Reactome Gene Sets	R-MMU-109582	Hemostasis	-10.9071	Cd48,Cd63,Cd9,Fcer1g,Gna15,Ptpn6,Cd74,Inpp5d,F11r,P2rx7,Pla2g4a,Plau,Lgals3bp,Rac2,Tgfb1,Vav1,Vwf,Pik3cg,Apbb1ip,Plek,Dock8,Fermt3,Plcg2,Cfh,Il1a,Lcp1,Tyrobp,Trem2,Tlr3,Nckap1l,Tifab,Itgam	32/-
14_Member	Reactome Gene Sets	R-MMU-109582	Hemostasis	-10.9071	Cd48,Cd63,Cd9,Fcer1g,Gna15,Ptpn6,Cd74,Inpp5d,F11r,P2rx7,Pla2g4a,Plau,Lgals3bp,Rac2,Tgfb1,Vav1,Vwf,Pik3cg,Apbb1ip,Plek,Dock8,Fermt3,Plcg2	23/491
14_Member	Reactome Gene Sets	R-MMU-76002	Platelet activation, signaling and aggregation	-9.78404	Cd63,Cd9,Fcer1g,Gna15,Ptpn6,Pla2g4a,Lgals3bp,Rac2,Tgfb1,Vav1,Vwf,Pik3cg,Apbb1ip,Plek,Fermt3,Plcg2	16/245
14_Member	GO Biological Processes	GO:0009611	response to wounding	-4.48794	Cfh,Ptpn6,Il1a,Plau,Lcp1,Tgfb1,Tyrobp,Vwf,Plek,Trem2,Fermt3,Tlr3,Plcg2	13/412
14_Member	Reactome Gene Sets	R-MMU-114608	Platelet degranulation	-4.34899	Cd63,Cd9,Lgals3bp,Tgfb1,Vwf,Plek,Fermt3	7/116
14_Member	Reactome Gene Sets	R-MMU-76005	Response to elevated platelet cytosolic Ca2+	-4.232	Cd63,Cd9,Lgals3bp,Tgfb1,Vwf,Plek,Fermt3	7/121
14_Member	GO Biological Processes	GO:0030168	platelet activation	-3.869	Cfh,Ptpn6,Vwf,Plek,Fermt3	5/61
14_Member	GO Biological Processes	GO:0070527	platelet aggregation	-3.74844	Cfh,Ptpn6,Plek,Fermt3	4/35
14_Member	GO Biological Processes	GO:0033628	regulation of cell adhesion mediated by integrin	-3.14612	Ptpn6,Plau,Nckap1l,Fermt3	4/50
14_Member	GO Biological Processes	GO:0034109	homotypic cell-cell adhesion	-2.98921	Cfh,Ptpn6,Plek,Fermt3	4/55
14_Member	GO Biological Processes	GO:0042060	wound healing	-2.74381	Cfh,Ptpn6,Il1a,Plau,Tgfb1,Vwf,Plek,Fermt3	8/274
14_Member	GO Biological Processes	GO:0007596	blood coagulation	-2.49855	Cfh,Ptpn6,Vwf,Plek,Fermt3	5/122
14_Member	GO Biological Processes	GO:0050817	coagulation	-2.49855	Cfh,Ptpn6,Vwf,Plek,Fermt3	5/122
14_Member	GO Biological Processes	GO:0007599	hemostasis	-2.45331	Cfh,Ptpn6,Vwf,Plek,Fermt3	5/125
14_Member	GO Biological Processes	GO:0050878	regulation of body fluid levels	-2.23903	Cd9,Cfh,Ptpn6,Plau,Vwf,Plek,Fermt3,Tifab	8/332
14_Member	KEGG Pathway	mmu04610	Complement and coagulation cascades - Mus musculus (house mouse)	-2.14347	Cfh,Itgam,Plau,Vwf	4/94
15_Summary	WikiPathways	WP3625	Tyrobp causal network in microglia	-10.4611	Cd37,Hcls1,Itgam,Tyrobp,Tcirg1,Apbb1ip,Plek,Nckap1l,Tmem106a,Bin2	10/-
15_Member	WikiPathways	WP3625	Tyrobp causal network in microglia	-10.4611	Cd37,Hcls1,Itgam,Tyrobp,Tcirg1,Apbb1ip,Plek,Nckap1l,Tmem106a,Bin2	10/58
16_Summary	GO Biological Processes	GO:0034341	response to type II interferon	-10.124	Gbp2,Irf8,Irgm1,Ifngr1,Cd74,Ccl3,Ccl4,Ccl6,Stat1,Gbp3,Ifitm3,Bst2,Gbp7,Ifit1,Ifit3,Iigp1,Bpgm,Cd37,Ang,Fcer1g,Fcgr1,Mpeg1,Myo1f,P2rx7,Serpinb9,Trem2,Rnf213,Isg15,Casp12,Irf9,Irf7,Csf1r,Cx3cr1,Stom,Trim25,Cxcl10,Cxcl12	37/-
16_Member	GO Biological Processes	GO:0034341	response to type II interferon	-10.124	Gbp2,Irf8,Irgm1,Ifngr1,Cd74,Ccl3,Ccl4,Ccl6,Stat1,Gbp3,Ifitm3,Bst2,Gbp7	13/135
16_Member	GO Biological Processes	GO:0035456	response to interferon-beta	-9.55348	Gbp2,Irgm1,Ifit1,Ifit3,Stat1,Gbp3,Iigp1,Ifitm3,Bst2,Gbp7	10/71
16_Member	GO Biological Processes	GO:0071346	cellular response to type II interferon	-7.82028	Gbp2,Irf8,Irgm1,Ifngr1,Ccl3,Ccl4,Ccl6,Stat1,Gbp3,Gbp7	10/106
16_Member	GO Biological Processes	GO:0035458	cellular response to interferon-beta	-7.43821	Gbp2,Irgm1,Ifit1,Ifit3,Stat1,Gbp3,Iigp1,Gbp7	8/62
16_Member	GO Biological Processes	GO:0042832	defense response to protozoan	-7.36865	Bpgm,Cd37,Gbp2,Irf8,Gbp3,Iigp1,Gbp7	7/42
16_Member	GO Biological Processes	GO:0042742	defense response to bacterium	-7.19103	Ang,Fcer1g,Fcgr1,Gbp2,Irf8,Irgm1,Mpeg1,Myo1f,P2rx7,Serpinb9,Gbp3,Iigp1,Trem2,Gbp7,Rnf213,Isg15	16/372
16_Member	GO Biological Processes	GO:0001562	response to protozoan	-7.01584	Bpgm,Cd37,Gbp2,Irf8,Gbp3,Iigp1,Gbp7	7/47
16_Member	GO Biological Processes	GO:0051715	cytolysis in another organism	-4.74921	Gbp2,Gbp3,Gbp7	3/7
16_Member	GO Biological Processes	GO:0019835	cytolysis	-4.54768	Gbp2,Gbp3,Gbp7	3/8
16_Member	KEGG Pathway	mmu04621	NOD-like receptor signaling pathway - Mus musculus (house mouse)	-4.16219	Casp12,Gbp2,Irgm1,Irf9,P2rx7,Stat1,Irf7,Gbp3,Gbp7	9/216
16_Member	GO Biological Processes	GO:0044406	adhesion of symbiont to host	-3.96382	Gbp2,Gbp3,Gbp7	3/12
16_Member	GO Biological Processes	GO:0044403	biological process involved in symbiotic interaction	-3.57787	Csf1r,Cx3cr1,Stom,Gbp2,Mpeg1,Gbp3,Trim25,Gbp7	8/204
16_Member	GO Biological Processes	GO:0031640	killing of cells of another organism	-3.55711	Gbp2,Cxcl10,Cxcl12,Gbp3,Gbp7	5/71
16_Member	GO Biological Processes	GO:0050830	defense response to Gram-positive bacterium	-3.22968	Ang,Gbp2,Mpeg1,Myo1f,P2rx7,Gbp3,Gbp7	7/176
16_Member	GO Biological Processes	GO:0051701	biological process involved in interaction with host	-2.00637	Gbp2,Gbp3,Trim25,Gbp7	4/103
17_Summary	GO Biological Processes	GO:1990266	neutrophil migration	-9.71856	Bsg,Fcer1g,Cxcl10,Itgam,Myo1f,Ccl3,Ccl4,Ccl6,Cxcl5,Vav1,Nckap1l,Cx3cr1,F11r,Cxcl12,Dock8,Csf1r,Fes,Lgals9,Lsp1,Rac2,Vasp,Pik3cg,Bin2,Trem2,Stat1,Plcg2,Il10rb,Ifngr1,Il1a,Tgfb1,Il21r,Gna15,Pla2g4a,P2ry13,Ang,Casp12,Ctsh,Laptm5,Plek,Snx18,Rasgrp3,Gpr84,Cd14,Gbp3,Rasal3	45/-
17_Member	GO Biological Processes	GO:1990266	neutrophil migration	-9.71856	Bsg,Fcer1g,Cxcl10,Itgam,Myo1f,Ccl3,Ccl4,Ccl6,Cxcl5,Vav1,Nckap1l	11/91
17_Member	GO Biological Processes	GO:0030593	neutrophil chemotaxis	-9.25317	Bsg,Fcer1g,Cxcl10,Itgam,Ccl3,Ccl4,Ccl6,Cxcl5,Vav1,Nckap1l	10/76
17_Member	GO Biological Processes	GO:0097530	granulocyte migration	-9.17613	Bsg,Fcer1g,Cxcl10,Itgam,Myo1f,Ccl3,Ccl4,Ccl6,Cxcl5,Vav1,Nckap1l	11/102
17_Member	GO Biological Processes	GO:0050900	leukocyte migration	-8.96279	Bsg,Cx3cr1,Fcer1g,Cxcl10,Itgam,F11r,Myo1f,Ccl3,Ccl4,Ccl6,Cxcl5,Cxcl12,Vav1,Dock8,Nckap1l	15/239
17_Member	GO Biological Processes	GO:0071621	granulocyte chemotaxis	-8.86805	Bsg,Fcer1g,Cxcl10,Itgam,Ccl3,Ccl4,Ccl6,Cxcl5,Vav1,Nckap1l	10/83
17_Member	GO Biological Processes	GO:0030595	leukocyte chemotaxis	-8.83313	Bsg,Cx3cr1,Fcer1g,Cxcl10,Itgam,Ccl3,Ccl4,Ccl6,Cxcl5,Cxcl12,Vav1,Nckap1l	12/139
17_Member	GO Biological Processes	GO:0006935	chemotaxis	-8.19889	Bsg,Csf1r,Cx3cr1,Fcer1g,Fes,Cxcl10,Itgam,Lgals9,Lsp1,Rac2,Ccl3,Ccl4,Ccl6,Cxcl5,Cxcl12,Vasp,Vav1,Pik3cg,Nckap1l,Bin2	20/510
17_Member	GO Biological Processes	GO:0042330	taxis	-8.17026	Bsg,Csf1r,Cx3cr1,Fcer1g,Fes,Cxcl10,Itgam,Lgals9,Lsp1,Rac2,Ccl3,Ccl4,Ccl6,Cxcl5,Cxcl12,Vasp,Vav1,Pik3cg,Nckap1l,Bin2	20/512
17_Member	GO Biological Processes	GO:1990868	response to chemokine	-8.12377	Cx3cr1,Cxcl10,Ccl3,Ccl4,Ccl6,Cxcl5,Cxcl12,Dock8,Trem2	9/73
17_Member	GO Biological Processes	GO:1990869	cellular response to chemokine	-8.12377	Cx3cr1,Cxcl10,Ccl3,Ccl4,Ccl6,Cxcl5,Cxcl12,Dock8,Trem2	9/73
17_Member	GO Biological Processes	GO:0060326	cell chemotaxis	-8.01585	Bsg,Cx3cr1,Fcer1g,Cxcl10,Itgam,Ccl3,Ccl4,Ccl6,Cxcl5,Cxcl12,Vav1,Nckap1l,Bin2	13/200
17_Member	GO Biological Processes	GO:0040011	locomotion	-7.83716	Bsg,Csf1r,Cx3cr1,Fcer1g,Fes,Cxcl10,Itgam,Lgals9,Lsp1,Rac2,Ccl3,Ccl4,Ccl6,Cxcl5,Cxcl12,Vasp,Vav1,Pik3cg,Nckap1l,Bin2	20/536
17_Member	GO Biological Processes	GO:0097529	myeloid leukocyte migration	-7.71063	Bsg,Fcer1g,Cxcl10,Itgam,Myo1f,Ccl3,Ccl4,Ccl6,Cxcl5,Vav1,Nckap1l	11/140
17_Member	GO Biological Processes	GO:0070098	chemokine-mediated signaling pathway	-7.38221	Cx3cr1,Cxcl10,Ccl3,Ccl4,Ccl6,Cxcl5,Cxcl12,Trem2	8/63
17_Member	KEGG Pathway	mmu04062	Chemokine signaling pathway - Mus musculus (house mouse)	-7.2504	Cx3cr1,Cxcl10,Rac2,Ccl3,Ccl4,Ccl6,Cxcl5,Cxcl12,Stat1,Vav1,Pik3cg,Plcg2	12/192
17_Member	KEGG Pathway	mmu04061	Viral protein interaction with cytokine and cytokine receptor - Mus musculus (house mouse)	-7.10691	Csf1r,Cx3cr1,Cxcl10,Il10rb,Ccl3,Ccl4,Ccl6,Cxcl5,Cxcl12	9/95
17_Member	WikiPathways	WP2292	Chemokine signaling pathway	-6.68965	Cx3cr1,Cxcl10,Rac2,Ccl3,Ccl4,Ccl6,Cxcl5,Cxcl12,Stat1,Vav1,Pik3cg	11/176
17_Member	KEGG Pathway	mmu04060	Cytokine-cytokine receptor interaction - Mus musculus (house mouse)	-6.10275	Csf1r,Cx3cr1,Cxcl10,Ifngr1,Il10rb,Il1a,Ccl3,Ccl4,Ccl6,Cxcl5,Cxcl12,Tgfb1,Il21r	13/292
17_Member	Reactome Gene Sets	R-MMU-380108	Chemokine receptors bind chemokines	-5.31657	Cx3cr1,Cxcl10,Ccl3,Ccl4,Cxcl5,Cxcl12	6/54
17_Member	GO Biological Processes	GO:0071674	mononuclear cell migration	-4.8826	Cxcl10,F11r,Ccl3,Ccl4,Ccl6,Cxcl12,Dock8	7/96
17_Member	GO Biological Processes	GO:0048247	lymphocyte chemotaxis	-4.71207	Cxcl10,Ccl3,Ccl4,Ccl6,Cxcl12	5/41
17_Member	GO Biological Processes	GO:0072676	lymphocyte migration	-4.69343	Cxcl10,F11r,Ccl3,Ccl4,Ccl6,Cxcl12	6/69
17_Member	Reactome Gene Sets	R-MMU-418594	G alpha (i) signalling events	-3.38974	Cx3cr1,Gna15,Cxcl10,Pla2g4a,Ccl4,Ccl6,Cxcl5,Cxcl12,P2ry13	9/274
17_Member	GO Biological Processes	GO:0048245	eosinophil chemotaxis	-3.27003	Ccl3,Ccl4,Ccl6	3/20
17_Member	GO Biological Processes	GO:0051345	positive regulation of hydrolase activity	-3.20962	Ang,Casp12,Ctsh,Laptm5,Ccl3,Ccl4,Ccl6,Stat1,Vav1,Plek,Dock8,Snx18,Rasgrp3	13/556
17_Member	GO Biological Processes	GO:0072677	eosinophil migration	-3.20566	Ccl3,Ccl4,Ccl6	3/21
17_Member	Reactome Gene Sets	R-MMU-375276	Peptide ligand-binding receptors	-3.08801	Cx3cr1,Cxcl10,Ccl3,Ccl4,Ccl6,Cxcl5,Cxcl12	7/186
17_Member	Reactome Gene Sets	R-MMU-372790	Signaling by GPCR	-2.90153	Cx3cr1,Gna15,Cxcl10,Pla2g4a,Ccl3,Ccl4,Ccl6,Cxcl5,Cxcl12,Vav1,Pik3cg,P2ry13,Gpr84	13/601
17_Member	Reactome Gene Sets	R-MMU-388396	GPCR downstream signalling	-2.63808	Cx3cr1,Gna15,Cxcl10,Pla2g4a,Ccl4,Ccl6,Cxcl5,Cxcl12,Vav1,Pik3cg,P2ry13,Gpr84	12/567
17_Member	GO Biological Processes	GO:0002548	monocyte chemotaxis	-2.62355	Ccl3,Ccl4,Ccl6	3/33
17_Member	GO Biological Processes	GO:0034612	response to tumor necrosis factor	-2.55131	Cd14,Ccl3,Ccl4,Ccl6,Stat1,Gbp3	6/172
17_Member	Reactome Gene Sets	R-MMU-373076	Class A/1 (Rhodopsin-like receptors)	-2.4408	Cx3cr1,Cxcl10,Ccl3,Ccl4,Ccl6,Cxcl5,Cxcl12,P2ry13	8/307
17_Member	GO Biological Processes	GO:0043547	positive regulation of GTPase activity	-2.33434	Ccl3,Ccl4,Ccl6,Vav1,Dock8,Snx18,Rasgrp3	7/253
17_Member	GO Biological Processes	GO:0043087	regulation of GTPase activity	-2.13497	Ccl3,Ccl4,Ccl6,Vav1,Dock8,Snx18,Rasgrp3,Rasal3	8/346
17_Member	GO Biological Processes	GO:0071356	cellular response to tumor necrosis factor	-2.13319	Ccl3,Ccl4,Ccl6,Stat1,Gbp3	5/149
18_Summary	Reactome Gene Sets	R-MMU-6798695	Neutrophil degranulation	-9.56937	Prdx6,Cd14,Cd33,Cd53,Cd63,Cd68,Ctsc,Ctsh,Stom,Fcer1g,Ptpn6,Hexb,Plau,Ctsa,Tyrobp,Clec5a,Tcirg1,Serpinb1a,Cmtm6,Bst2,Gpr84,Nckap1l,Laptm5,Cd74,Ifi30	25/-
18_Member	Reactome Gene Sets	R-MMU-6798695	Neutrophil degranulation	-9.56937	Prdx6,Cd14,Cd33,Cd53,Cd63,Cd68,Ctsc,Ctsh,Stom,Fcer1g,Ptpn6,Hexb,Plau,Ctsa,Tyrobp,Clec5a,Tcirg1,Serpinb1a,Cmtm6,Bst2,Gpr84,Nckap1l	22/522
18_Member	KEGG Pathway	mmu04142	Lysosome - Mus musculus (house mouse)	-4.83918	Cd63,Cd68,Ctsc,Ctsh,Hexb,Laptm5,Ctsa,Tcirg1	8/135
18_Member	Reactome Gene Sets	R-MMU-2132295	MHC class II antigen presentation	-2.81964	Ctsc,Ctsh,Cd74,Ctsa,Ifi30	5/103
19_Summary	GO Biological Processes	GO:0031341	regulation of cell killing	-9.33546	Cfh,Cx3cr1,Itgam,Lgals9,P2rx7,Cxcl5,Spi1,Serpinb9,Tap1,Tgfb1,Tyrobp,Vav1,Nckap1l,Ptpn6,Bst2,Inpp5d,Pdcd1,Trem2,Parp14,Isg15,Aif1,Cd9,Irgm1,Plau,St6gal1	25/-
19_Member	GO Biological Processes	GO:0031341	regulation of cell killing	-9.33546	Cfh,Cx3cr1,Itgam,Lgals9,P2rx7,Cxcl5,Spi1,Serpinb9,Tap1,Tgfb1,Tyrobp,Vav1,Nckap1l	13/156
19_Member	GO Biological Processes	GO:0001910	regulation of leukocyte mediated cytotoxicity	-9.01706	Cx3cr1,Itgam,Lgals9,P2rx7,Cxcl5,Spi1,Serpinb9,Tap1,Tgfb1,Tyrobp,Vav1,Nckap1l	12/134
19_Member	GO Biological Processes	GO:0002704	negative regulation of leukocyte mediated immunity	-7.76662	Cx3cr1,Ptpn6,Lgals9,Spi1,Serpinb9,Tap1,Tgfb1,Bst2,Nckap1l	9/80
19_Member	GO Biological Processes	GO:0050777	negative regulation of immune response	-6.62731	Ptpn6,Inpp5d,Lgals9,Pdcd1,Spi1,Serpinb9,Tap1,Tgfb1,Trem2,Nckap1l,Parp14,Isg15	12/219
19_Member	GO Biological Processes	GO:0001911	negative regulation of leukocyte mediated cytotoxicity	-6.54183	Cx3cr1,Lgals9,Serpinb9,Tap1,Tgfb1,Nckap1l	6/34
19_Member	GO Biological Processes	GO:0031342	negative regulation of cell killing	-6.17149	Cx3cr1,Lgals9,Serpinb9,Tap1,Tgfb1,Nckap1l	6/39
19_Member	GO Biological Processes	GO:0002698	negative regulation of immune effector process	-5.51964	Cx3cr1,Ptpn6,Lgals9,Spi1,Serpinb9,Tap1,Tgfb1,Bst2,Nckap1l	9/146
19_Member	GO Biological Processes	GO:0002707	negative regulation of lymphocyte mediated immunity	-4.76725	Ptpn6,Lgals9,Serpinb9,Tap1,Tgfb1,Nckap1l	6/67
19_Member	GO Biological Processes	GO:0032102	negative regulation of response to external stimulus	-4.63167	Aif1,Cd9,Cx3cr1,Ptpn6,Irgm1,Lgals9,Plau,St6gal1,Serpinb9,Tap1,Tgfb1,Trem2,Parp14,Isg15	14/459
19_Member	GO Biological Processes	GO:0045953	negative regulation of natural killer cell mediated cytotoxicity	-4.13705	Lgals9,Serpinb9,Tap1,Tgfb1	4/28
19_Member	GO Biological Processes	GO:0002716	negative regulation of natural killer cell mediated immunity	-4.07533	Lgals9,Serpinb9,Tap1,Tgfb1	4/29
19_Member	GO Biological Processes	GO:0042269	regulation of natural killer cell mediated cytotoxicity	-3.73779	Lgals9,Serpinb9,Tap1,Tgfb1,Vav1	5/65
19_Member	GO Biological Processes	GO:0031348	negative regulation of defense response	-3.72635	Cx3cr1,Ptpn6,Irgm1,Lgals9,Serpinb9,Tap1,Tgfb1,Trem2,Parp14,Isg15	10/303
19_Member	GO Biological Processes	GO:0002715	regulation of natural killer cell mediated immunity	-3.64521	Lgals9,Serpinb9,Tap1,Tgfb1,Vav1	5/68
19_Member	GO Biological Processes	GO:0002832	negative regulation of response to biotic stimulus	-3.59617	Irgm1,Lgals9,Serpinb9,Tap1,Tgfb1,Parp14,Isg15	7/153
19_Member	GO Biological Processes	GO:0045824	negative regulation of innate immune response	-3.58141	Lgals9,Serpinb9,Tap1,Tgfb1,Parp14,Isg15	6/109
20_Summary	GO Biological Processes	GO:0002886	regulation of myeloid leukocyte mediated immunity	-9.25317	Cx3cr1,Fcer1g,Fcgr1,Fes,Itgam,Rac2,Cxcl5,Spi1,Tyrobp,Rigi,Cd14,Cxcl10,Tlr3,Vav1,Plek,Fermt3,Isg15,Plau,Tgfb1,Plcg2,P2rx7,Trim30a	22/-
20_Member	GO Biological Processes	GO:0002886	regulation of myeloid leukocyte mediated immunity	-9.25317	Cx3cr1,Fcer1g,Fcgr1,Fes,Itgam,Rac2,Cxcl5,Spi1,Tyrobp,Rigi	10/76
20_Member	GO Biological Processes	GO:1904149	regulation of microglial cell mediated cytotoxicity	-7.68609	Cx3cr1,Itgam,Spi1,Tyrobp	4/5
20_Member	GO Biological Processes	GO:0002888	positive regulation of myeloid leukocyte mediated immunity	-6.79474	Fcer1g,Fcgr1,Itgam,Spi1,Tyrobp,Rigi	6/31
20_Member	WikiPathways	WP5128	Fibrin complement receptor 3 signaling pathway	-5.85085	Cd14,Fcer1g,Cxcl10,Itgam,Tyrobp,Tlr3	6/44
20_Member	GO Biological Processes	GO:1904151	positive regulation of microglial cell mediated cytotoxicity	-5.68343	Itgam,Spi1,Tyrobp	3/4
20_Member	GO Biological Processes	GO:0007229	integrin-mediated signaling pathway	-5.30234	Fcer1g,Itgam,Tyrobp,Vav1,Plek,Fermt3,Isg15	7/83
20_Member	GO Biological Processes	GO:2000379	positive regulation of reactive oxygen species metabolic process	-3.34139	Itgam,Plau,Tgfb1,Tyrobp,Plcg2	5/79
20_Member	GO Biological Processes	GO:0032930	positive regulation of superoxide anion generation	-3.03105	Itgam,Tgfb1,Tyrobp	3/24
20_Member	GO Biological Processes	GO:0001912	positive regulation of leukocyte mediated cytotoxicity	-2.89616	Itgam,P2rx7,Spi1,Tyrobp,Vav1	5/99
20_Member	GO Biological Processes	GO:0032928	regulation of superoxide anion generation	-2.83222	Itgam,Tgfb1,Tyrobp	3/28
20_Member	GO Biological Processes	GO:2000377	regulation of reactive oxygen species metabolic process	-2.69467	Itgam,Plau,Trim30a,Tgfb1,Tyrobp,Plcg2	6/161
20_Member	GO Biological Processes	GO:0031343	positive regulation of cell killing	-2.67653	Itgam,P2rx7,Spi1,Tyrobp,Vav1	5/111
20_Member	GO Biological Processes	GO:0090322	regulation of superoxide metabolic process	-2.58601	Itgam,Tgfb1,Tyrobp	3/34

## Sheet: immune module OG
GroupID	Category	Term	Description	LogP	Symbols	InTerm_InList
1_Summary	GO Biological Processes	GO:0021782	glial cell development	-7.58176	Ifngr1,Sox10,Tgfb1,Tspan2,Ano1,Itgb4,Sh3tc2,Phgdh,Smo,Fa2h,Cnp,Metrn,Cd9,Qki,Ugt8a,P2rx7,Micall1	17/-
1_Member	GO Biological Processes	GO:0021782	glial cell development	-7.58176	Ifngr1,Sox10,Tgfb1,Tspan2,Ano1,Itgb4,Sh3tc2,Phgdh,Smo,Fa2h	10/127
1_Member	GO Biological Processes	GO:0010001	glial cell differentiation	-6.84967	Cnp,Ifngr1,Sox10,Tgfb1,Metrn,Tspan2,Ano1,Itgb4,Sh3tc2,Phgdh,Smo,Fa2h	12/237
1_Member	GO Biological Processes	GO:0042063	gliogenesis	-6.61198	Cd9,Cnp,Ifngr1,Sox10,Tgfb1,Metrn,Tspan2,Ano1,Itgb4,Sh3tc2,Phgdh,Smo,Fa2h	13/299
1_Member	GO Biological Processes	GO:0042552	myelination	-6.20296	Cd9,Qki,Sox10,Tgfb1,Ugt8a,Tspan2,Itgb4,Sh3tc2,Fa2h	9/137
1_Member	GO Biological Processes	GO:0007272	ensheathment of neurons	-6.12362	Cd9,Qki,Sox10,Tgfb1,Ugt8a,Tspan2,Itgb4,Sh3tc2,Fa2h	9/140
1_Member	GO Biological Processes	GO:0008366	axon ensheathment	-6.12362	Cd9,Qki,Sox10,Tgfb1,Ugt8a,Tspan2,Itgb4,Sh3tc2,Fa2h	9/140
1_Member	GO Biological Processes	GO:0048709	oligodendrocyte differentiation	-3.30647	Cnp,Sox10,Tgfb1,Tspan2,Fa2h	5/91
1_Member	GO Biological Processes	GO:0022011	myelination in peripheral nervous system	-2.81752	Itgb4,Sh3tc2,Fa2h	3/32
1_Member	GO Biological Processes	GO:0032292	peripheral nervous system axon ensheathment	-2.81752	Itgb4,Sh3tc2,Fa2h	3/32
1_Member	GO Biological Processes	GO:0007422	peripheral nervous system development	-2.77556	Sox10,Itgb4,Sh3tc2,Fa2h	4/71
1_Member	GO Biological Processes	GO:0014044	Schwann cell development	-2.66836	Itgb4,Sh3tc2,Fa2h	3/36
1_Member	GO Biological Processes	GO:0014037	Schwann cell differentiation	-2.50561	Itgb4,Sh3tc2,Fa2h	3/41
1_Member	GO Biological Processes	GO:0007009	plasma membrane organization	-2.35975	Cd9,P2rx7,Micall1,Sh3tc2,Fa2h	5/149
1_Member	GO Biological Processes	GO:0014003	oligodendrocyte development	-2.28603	Sox10,Tgfb1,Fa2h	3/49
2_Summary	GO Biological Processes	GO:0009615	response to virus	-5.34895	Irgm1,Ifit1,Ifit3,Ifngr1,Lgals9,Trim30a,Trim21,Stat1,Tgfb1,Irf7,Rsad2,Rtp4,Cxcl5,Tap1,Serpinb1a,Appl2	16/-
2_Member	GO Biological Processes	GO:0009615	response to virus	-5.34895	Irgm1,Ifit1,Ifit3,Ifngr1,Lgals9,Trim30a,Trim21,Stat1,Tgfb1,Irf7,Rsad2,Rtp4	12/329
2_Member	GO Biological Processes	GO:0051607	defense response to virus	-3.89045	Ifit1,Ifit3,Ifngr1,Trim30a,Trim21,Stat1,Irf7,Rsad2,Rtp4	9/266
2_Member	GO Biological Processes	GO:0140546	defense response to symbiont	-3.87817	Ifit1,Ifit3,Ifngr1,Trim30a,Trim21,Stat1,Irf7,Rsad2,Rtp4	9/267
2_Member	GO Biological Processes	GO:0002831	regulation of response to biotic stimulus	-3.558	Irgm1,Lgals9,Trim30a,Cxcl5,Trim21,Stat1,Tap1,Tgfb1,Irf7,Rsad2,Serpinb1a,Appl2	12/504
2_Member	GO Biological Processes	GO:0045088	regulation of innate immune response	-3.17568	Irgm1,Lgals9,Trim30a,Trim21,Tap1,Tgfb1,Irf7,Rsad2,Serpinb1a,Appl2	10/404
2_Member	GO Biological Processes	GO:0062207	regulation of pattern recognition receptor signaling pathway	-3.00531	Irgm1,Trim30a,Irf7,Rsad2,Appl2	5/106
3_Summary	GO Biological Processes	GO:0051223	regulation of protein transport	-4.68782	Bsg,Stom,Llgl1,P2rx7,Lcp1,Slc16a1,Tgfb1,Tcirg1,Rsad2,Anp32b,Wls,Nol3,Ano1,Sh3tc2,Smo	15/-
3_Member	GO Biological Processes	GO:0051223	regulation of protein transport	-4.68782	Bsg,Stom,Llgl1,P2rx7,Lcp1,Slc16a1,Tgfb1,Tcirg1,Rsad2,Anp32b,Wls,Nol3,Ano1,Sh3tc2,Smo	15/586
3_Member	GO Biological Processes	GO:0070201	regulation of establishment of protein localization	-4.44627	Bsg,Stom,Llgl1,P2rx7,Lcp1,Slc16a1,Tgfb1,Tcirg1,Rsad2,Anp32b,Wls,Nol3,Ano1,Sh3tc2,Smo	15/615
3_Member	GO Biological Processes	GO:0050708	regulation of protein secretion	-3.14762	Bsg,Llgl1,P2rx7,Slc16a1,Tgfb1,Tcirg1,Rsad2,Wls,Ano1	9/336
3_Member	GO Biological Processes	GO:0033157	regulation of intracellular protein transport	-2.89117	Stom,Lcp1,Tgfb1,Anp32b,Nol3,Sh3tc2,Smo	7/228
3_Member	GO Biological Processes	GO:0051222	positive regulation of protein transport	-2.47306	Bsg,Stom,P2rx7,Tgfb1,Anp32b,Wls,Ano1,Smo	8/344
3_Member	GO Biological Processes	GO:1904951	positive regulation of establishment of protein localization	-2.3547	Bsg,Stom,P2rx7,Tgfb1,Anp32b,Wls,Ano1,Smo	8/360
4_Summary	GO Biological Processes	GO:0045596	negative regulation of cell differentiation	-4.55021	Zfp36l2,Irgm1,Lmo2,Mmp11,Nfatc3,Sox10,Zeb1,Tgfb1,Limd1,Tmem176a,Cmtm5,Anp32b,Bhlhe41,Tmem98,Sema6d,Appl2,Smo	17/-
4_Member	GO Biological Processes	GO:0045596	negative regulation of cell differentiation	-4.55021	Zfp36l2,Irgm1,Lmo2,Mmp11,Nfatc3,Sox10,Zeb1,Tgfb1,Limd1,Tmem176a,Cmtm5,Anp32b,Bhlhe41,Tmem98,Sema6d,Appl2,Smo	17/753
4_Member	GO Biological Processes	GO:0010721	negative regulation of cell development	-2.08335	Irgm1,Sox10,Tgfb1,Tmem176a,Tmem98,Sema6d,Appl2	7/320
4_Member	GO Biological Processes	GO:0050768	negative regulation of neurogenesis	-2.07993	Sox10,Tgfb1,Tmem98,Sema6d,Appl2	5/174
4_Member	GO Biological Processes	GO:0051961	negative regulation of nervous system development	-2.02014	Sox10,Tgfb1,Tmem98,Sema6d,Appl2	5/180
5_Summary	GO Biological Processes	GO:0032060	bleb assembly	-4.24778	Prdx6,Lpar1,P2rx7	3/-
5_Member	GO Biological Processes	GO:0032060	bleb assembly	-4.24778	Prdx6,Lpar1,P2rx7	3/11
6_Summary	GO Biological Processes	GO:0051150	regulation of smooth muscle cell differentiation	-4.05995	Fgfr2,Nfatc3,Zeb1,Tgfb1,Sox1,Tdrd7,Crybg3,Tcirg1,Wls,Ddr1,Smo,Fzd9,Sox10,Limd1,Frmd8,Rnf213,Qki,Tgfa,Serpinb1a,Bsg,P2rx7,Creb5,Fa2h,Bhlhe41,Anp32b,Get1,Stat1,Ccp110,Insc	29/-
6_Member	GO Biological Processes	GO:0051150	regulation of smooth muscle cell differentiation	-4.05995	Fgfr2,Nfatc3,Zeb1,Tgfb1	4/33
6_Member	GO Biological Processes	GO:0002088	lens development in camera-type eye	-3.51572	Fgfr2,Sox1,Tgfb1,Tdrd7,Crybg3	5/82
6_Member	GO Biological Processes	GO:0034505	tooth mineralization	-3.30279	Tgfb1,Tcirg1,Wls	3/22
6_Member	GO Biological Processes	GO:0070306	lens fiber cell differentiation	-3.03554	Fgfr2,Tgfb1,Tdrd7	3/27
6_Member	GO Biological Processes	GO:0061180	mammary gland epithelium development	-2.82152	Ddr1,Fgfr2,Tgfb1,Smo	4/69
6_Member	GO Biological Processes	GO:0042476	odontogenesis	-2.79779	Fgfr2,Tgfb1,Tcirg1,Wls,Smo	5/118
6_Member	GO Biological Processes	GO:0060828	regulation of canonical Wnt signaling pathway	-2.65404	Fgfr2,Fzd9,Sox10,Tgfb1,Limd1,Frmd8,Wls	7/251
6_Member	GO Biological Processes	GO:0030111	regulation of Wnt signaling pathway	-2.64011	Fgfr2,Fzd9,Sox10,Tgfb1,Limd1,Frmd8,Wls,Rnf213	8/323
6_Member	GO Biological Processes	GO:0060603	mammary gland duct morphogenesis	-2.56795	Ddr1,Fgfr2,Tgfb1	3/39
6_Member	GO Biological Processes	GO:0010464	regulation of mesenchymal cell proliferation	-2.50561	Fgfr2,Zeb1,Smo	3/41
6_Member	GO Biological Processes	GO:0001570	vasculogenesis	-2.40095	Fgfr2,Qki,Tgfb1,Smo	4/90
6_Member	GO Biological Processes	GO:0050673	epithelial cell proliferation	-2.35339	Fgfr2,Zeb1,Tgfa,Tgfb1,Serpinb1a,Smo	6/214
6_Member	GO Biological Processes	GO:0035272	exocrine system development	-2.31121	Fgfr2,Sox10,Wls	3/48
6_Member	GO Biological Processes	GO:0043010	camera-type eye development	-2.30515	Bsg,Fgfr2,Sox1,Zeb1,Tgfb1,Tcirg1,Tdrd7,Crybg3	8/367
6_Member	GO Biological Processes	GO:0030879	mammary gland development	-2.2759	Ddr1,Fgfr2,Tgfa,Tgfb1,Smo	5/156
6_Member	GO Biological Processes	GO:0043029	T cell homeostasis	-2.26141	P2rx7,Tgfb1,Tcirg1	3/50
6_Member	KEGG Pathway	mmu05215	Prostate cancer - Mus musculus (house mouse)	-2.25408	Fgfr2,Zeb1,Tgfa,Creb5	4/99
6_Member	GO Biological Processes	GO:0048732	gland development	-2.2535	Ddr1,Fgfr2,Nfatc3,Sox10,Tgfa,Tgfb1,Wls,Smo,Fa2h	9/456
6_Member	GO Biological Processes	GO:0051147	regulation of muscle cell differentiation	-2.20761	Fgfr2,Nfatc3,Zeb1,Tgfb1,Bhlhe41	5/162
6_Member	GO Biological Processes	GO:0007423	sensory organ development	-2.18872	Bsg,Ddr1,Fgfr2,Sox1,Zeb1,Tgfb1,Tcirg1,Anp32b,Get1,Tdrd7,Crybg3	11/642
6_Member	GO Biological Processes	GO:0050680	negative regulation of epithelial cell proliferation	-2.12125	Fgfr2,Stat1,Zeb1,Tgfb1,Smo	5/170
6_Member	GO Biological Processes	GO:0031214	biomineral tissue development	-2.10816	Fgfr2,Tgfb1,Tcirg1,Wls	4/109
6_Member	GO Biological Processes	GO:0090263	positive regulation of canonical Wnt signaling pathway	-2.10816	Fgfr2,Fzd9,Tgfb1,Wls	4/109
6_Member	GO Biological Processes	GO:0060443	mammary gland morphogenesis	-2.08231	Ddr1,Fgfr2,Tgfb1	3/58
6_Member	GO Biological Processes	GO:0051302	regulation of cell division	-2.04972	Fgfr2,Tgfa,Tgfb1,Ccp110,Insc	5/177
6_Member	GO Biological Processes	GO:0001654	eye development	-2.01515	Bsg,Fgfr2,Sox1,Zeb1,Tgfb1,Tcirg1,Tdrd7,Crybg3	8/412
7_Summary	GO Biological Processes	GO:0046598	positive regulation of viral entry into host cell	-3.911	Bsg,Trim30a,Trim21,Cxcl5,Trim59,Stom,Stat1,Rsad2,Rnf141,Rnf213	10/-
7_Member	GO Biological Processes	GO:0046598	positive regulation of viral entry into host cell	-3.911	Bsg,Trim30a,Trim21	3/14
7_Member	GO Biological Processes	GO:0075294	positive regulation by symbiont of entry into host	-3.911	Bsg,Trim30a,Trim21	3/14
7_Member	GO Biological Processes	GO:0043903	regulation of biological process involved in symbiotic interaction	-3.89883	Bsg,Trim30a,Cxcl5,Trim21,Trim59	5/68
7_Member	GO Biological Processes	GO:0050792	regulation of viral process	-3.34261	Bsg,Stom,Trim30a,Trim21,Stat1,Rsad2,Trim59	7/191
7_Member	GO Biological Processes	GO:0046596	regulation of viral entry into host cell	-3.25336	Bsg,Trim30a,Trim21,Trim59	4/53
7_Member	GO Biological Processes	GO:0052372	modulation by symbiont of entry into host	-3.10431	Bsg,Trim30a,Trim21,Trim59	4/58
7_Member	GO Biological Processes	GO:1903902	positive regulation of viral life cycle	-2.98859	Bsg,Trim30a,Trim21	3/28
7_Member	GO Biological Processes	GO:0048525	negative regulation of viral process	-2.91568	Trim30a,Trim21,Stat1,Rsad2,Trim59	5/111
7_Member	GO Biological Processes	GO:0048524	positive regulation of viral process	-2.869	Bsg,Stom,Trim30a,Trim21	4/67
7_Member	GO Biological Processes	GO:0051865	protein autoubiquitination	-2.58546	Trim30a,Trim21,Rnf141,Rnf213	4/80
7_Member	GO Biological Processes	GO:1903900	regulation of viral life cycle	-2.20761	Bsg,Trim30a,Trim21,Rsad2,Trim59	5/162
7_Member	GO Biological Processes	GO:0070534	protein K63-linked ubiquitination	-2.04186	Trim30a,Trim21,Rnf213	3/60
8_Summary	GO Biological Processes	GO:0007405	neuroblast proliferation	-3.89883	Fgfr2,Fzd9,Sox10,Eml1,Smo,Tgfb1,Gjc2,Appl2,Ddr1,Sema6d,Gna12,Lpar1	12/-
8_Member	GO Biological Processes	GO:0007405	neuroblast proliferation	-3.89883	Fgfr2,Fzd9,Sox10,Eml1,Smo	5/68
8_Member	GO Biological Processes	GO:2000177	regulation of neural precursor cell proliferation	-3.33906	Fzd9,Sox10,Tgfb1,Gjc2,Appl2,Smo	6/137
8_Member	GO Biological Processes	GO:0014812	muscle cell migration	-2.66836	Ddr1,Sema6d,Smo	3/36
8_Member	GO Biological Processes	GO:2000179	positive regulation of neural precursor cell proliferation	-2.50864	Fzd9,Sox10,Gjc2,Smo	4/84
8_Member	GO Biological Processes	GO:0061351	neural precursor cell proliferation	-2.48817	Fgfr2,Fzd9,Sox10,Eml1,Smo	5/139
8_Member	GO Biological Processes	GO:0014910	regulation of smooth muscle cell migration	-2.19372	Gna12,Lpar1,Sema6d,Smo	4/103
8_Member	GO Biological Processes	GO:0048762	mesenchymal cell differentiation	-2.04972	Fgfr2,Sox10,Tgfb1,Sema6d,Smo	5/177
8_Member	GO Biological Processes	GO:0001755	neural crest cell migration	-2.04186	Sox10,Sema6d,Smo	3/60
8_Member	GO Biological Processes	GO:0090497	mesenchymal cell migration	-2.00291	Sox10,Sema6d,Smo	3/62
9_Summary	GO Biological Processes	GO:0050767	regulation of neurogenesis	-3.65329	Aspa,Qki,Sox10,Tgfb1,Wls,Metrn,Bhlhe41,Tmem98,Gjc2,Sema6d,Appl2,Smo,Jam2,Sox1,Car2,Lgals9,Eeig1	17/-
9_Member	GO Biological Processes	GO:0050767	regulation of neurogenesis	-3.65329	Aspa,Qki,Sox10,Tgfb1,Wls,Metrn,Bhlhe41,Tmem98,Gjc2,Sema6d,Appl2,Smo	12/492
9_Member	GO Biological Processes	GO:0051960	regulation of nervous system development	-3.46703	Aspa,Qki,Sox10,Tgfb1,Jam2,Wls,Metrn,Bhlhe41,Tmem98,Gjc2,Sema6d,Appl2,Smo	13/593
9_Member	GO Biological Processes	GO:0014015	positive regulation of gliogenesis	-3.30647	Aspa,Qki,Sox10,Tgfb1,Gjc2	5/91
9_Member	GO Biological Processes	GO:0014013	regulation of gliogenesis	-3.2728	Aspa,Qki,Sox10,Tgfb1,Tmem98,Gjc2	6/141
9_Member	GO Biological Processes	GO:0045685	regulation of glial cell differentiation	-3.17963	Aspa,Qki,Sox1,Tgfb1,Tmem98	5/97
9_Member	GO Biological Processes	GO:0048713	regulation of oligodendrocyte differentiation	-3.13295	Aspa,Qki,Sox1,Tmem98	4/57
9_Member	GO Biological Processes	GO:0010720	positive regulation of cell development	-2.65003	Aspa,Car2,Lgals9,Qki,Sox10,Tgfb1,Wls,Metrn,Eeig1,Gjc2,Smo	11/557
9_Member	GO Biological Processes	GO:0050769	positive regulation of neurogenesis	-2.59906	Aspa,Qki,Sox10,Tgfb1,Wls,Metrn,Gjc2,Smo	8/328
9_Member	GO Biological Processes	GO:0051962	positive regulation of nervous system development	-2.1575	Aspa,Qki,Sox10,Tgfb1,Wls,Metrn,Gjc2,Smo	8/389
9_Member	GO Biological Processes	GO:0045687	positive regulation of glial cell differentiation	-2.12437	Aspa,Qki,Tgfb1	3/56
10_Summary	GO Biological Processes	GO:0008285	negative regulation of cell population proliferation	-3.53474	Ddr1,Cd9,Fgfr2,Gna12,Irgm1,Ifit3,Lgals9,Sox10,Stat1,Zeb1,Tgfb1,Dnajb2,Appl2,St18,Smo	15/-
10_Member	GO Biological Processes	GO:0008285	negative regulation of cell population proliferation	-3.53474	Ddr1,Cd9,Fgfr2,Gna12,Irgm1,Ifit3,Lgals9,Sox10,Stat1,Zeb1,Tgfb1,Dnajb2,Appl2,St18,Smo	15/744
11_Summary	GO Biological Processes	GO:0051493	regulation of cytoskeleton organization	-3.33989	Lpar1,P2rx7,Tgfb1,Add3,Trim36,Plek,Mid1ip1,Phldb1,Cdc42ep1,Slain1,Arhgdia,Fchsd2,Irgm1,Lcp1,Trim30a,Nol3,Tgfa,Ccp110	18/-
11_Member	GO Biological Processes	GO:0051493	regulation of cytoskeleton organization	-3.33989	Lpar1,P2rx7,Tgfb1,Add3,Trim36,Plek,Mid1ip1,Phldb1,Cdc42ep1,Slain1,Arhgdia,Fchsd2	12/533
11_Member	GO Biological Processes	GO:0051495	positive regulation of cytoskeleton organization	-3.24941	Lpar1,P2rx7,Add3,Plek,Cdc42ep1,Slain1,Fchsd2	7/198
11_Member	GO Biological Processes	GO:0043254	regulation of protein-containing complex assembly	-2.82284	Irgm1,Lcp1,Trim30a,Tgfb1,Add3,Plek,Nol3,Cdc42ep1,Slain1,Fchsd2	10/450
11_Member	GO Biological Processes	GO:0010638	positive regulation of organelle organization	-2.79934	Lpar1,Irgm1,P2rx7,Lcp1,Tgfa,Add3,Plek,Ccp110,Cdc42ep1,Slain1,Fchsd2	11/533
11_Member	GO Biological Processes	GO:0031334	positive regulation of protein-containing complex assembly	-2.38309	Lcp1,Tgfb1,Plek,Cdc42ep1,Slain1,Fchsd2	6/211
11_Member	GO Biological Processes	GO:0044089	positive regulation of cellular component biogenesis	-2.21527	Lpar1,P2rx7,Lcp1,Tgfb1,Plek,Ccp110,Phldb1,Cdc42ep1,Slain1,Fchsd2	10/548
11_Member	GO Biological Processes	GO:1902905	positive regulation of supramolecular fiber organization	-2.00076	Lpar1,Plek,Cdc42ep1,Slain1,Fchsd2	5/182
12_Summary	GO Biological Processes	GO:0048514	blood vessel morphogenesis	-3.31818	Bsg,Fgfr2,Gab1,Nfatc3,Qki,Tgfa,Tgfb1,Tnfaip2,Unc5b,Smo,Rnf213,Ddr1,Sox10,Zeb1,Anp32b,Sh3kbp1	16/-
12_Member	GO Biological Processes	GO:0048514	blood vessel morphogenesis	-3.31818	Bsg,Fgfr2,Gab1,Nfatc3,Qki,Tgfa,Tgfb1,Tnfaip2,Unc5b,Smo,Rnf213	11/460
12_Member	GO Biological Processes	GO:0001525	angiogenesis	-3.09325	Bsg,Fgfr2,Gab1,Nfatc3,Tgfa,Tgfb1,Tnfaip2,Unc5b,Rnf213	9/342
12_Member	GO Biological Processes	GO:0035239	tube morphogenesis	-2.94494	Bsg,Ddr1,Fgfr2,Gab1,Nfatc3,Qki,Sox10,Zeb1,Tgfa,Tgfb1,Tnfaip2,Unc5b,Smo,Rnf213	14/761
12_Member	GO Biological Processes	GO:0001944	vasculature development	-2.83296	Bsg,Fgfr2,Gab1,Nfatc3,Qki,Tgfa,Tgfb1,Tnfaip2,Anp32b,Unc5b,Smo,Rnf213	12/610
12_Member	GO Biological Processes	GO:0001568	blood vessel development	-2.55553	Bsg,Fgfr2,Gab1,Nfatc3,Qki,Tgfa,Tgfb1,Tnfaip2,Unc5b,Smo,Rnf213	11/573
12_Member	Reactome Gene Sets	R-MMU-177929	Signaling by EGFR	-2.36338	Gab1,Tgfa,Sh3kbp1	3/46
12_Member	GO Biological Processes	GO:0007173	epidermal growth factor receptor signaling pathway	-2.33699	Gab1,Tgfa,Tgfb1	3/47
12_Member	GO Biological Processes	GO:0038127	ERBB signaling pathway	-2.12437	Gab1,Tgfa,Tgfb1	3/56
13_Summary	GO Biological Processes	GO:0008360	regulation of cell shape	-3.22454	Gna12,Lpar1,Limd1,Sh3kbp1,Cdc42ep1,Arhgdia,Wls	7/-
13_Member	GO Biological Processes	GO:0008360	regulation of cell shape	-3.22454	Gna12,Lpar1,Limd1,Sh3kbp1,Cdc42ep1,Arhgdia	6/144
13_Member	GO Biological Processes	GO:0022604	regulation of cell morphogenesis	-2.38336	Gna12,Lpar1,Limd1,Sh3kbp1,Wls,Cdc42ep1,Arhgdia	7/281
14_Summary	GO Biological Processes	GO:0032288	myelin assembly	-3.1354	Cd9,Ugt8a,Itgb4	3/-
14_Member	GO Biological Processes	GO:0032288	myelin assembly	-3.1354	Cd9,Ugt8a,Itgb4	3/25
15_Summary	GO Biological Processes	GO:0035458	cellular response to interferon-beta	-2.99502	Irgm1,Ifit1,Ifit3,Stat1,Trim59	5/-
15_Member	GO Biological Processes	GO:0035458	cellular response to interferon-beta	-2.99502	Irgm1,Ifit1,Ifit3,Stat1	4/62
15_Member	GO Biological Processes	GO:0035456	response to interferon-beta	-2.77556	Irgm1,Ifit1,Ifit3,Stat1	4/71
15_Member	GO Biological Processes	GO:0043124	negative regulation of I-kappaB kinase/NF-kappaB signaling	-2.19072	Irgm1,Stat1,Trim59	3/53
16_Summary	GO Biological Processes	GO:0045953	negative regulation of natural killer cell mediated cytotoxicity	-2.98859	Lgals9,Tap1,Tgfb1,P2rx7,Cxcl5,Irgm1,Trim21	7/-
16_Member	GO Biological Processes	GO:0045953	negative regulation of natural killer cell mediated cytotoxicity	-2.98859	Lgals9,Tap1,Tgfb1	3/28
16_Member	GO Biological Processes	GO:0002716	negative regulation of natural killer cell mediated immunity	-2.94344	Lgals9,Tap1,Tgfb1	3/29
16_Member	GO Biological Processes	GO:0001911	negative regulation of leukocyte mediated cytotoxicity	-2.74054	Lgals9,Tap1,Tgfb1	3/34
16_Member	GO Biological Processes	GO:0031342	negative regulation of cell killing	-2.56795	Lgals9,Tap1,Tgfb1	3/39
16_Member	GO Biological Processes	GO:0001910	regulation of leukocyte mediated cytotoxicity	-2.55661	Lgals9,P2rx7,Cxcl5,Tap1,Tgfb1	5/134
16_Member	GO Biological Processes	GO:0002832	negative regulation of response to biotic stimulus	-2.31126	Irgm1,Lgals9,Trim21,Tap1,Tgfb1	5/153
16_Member	GO Biological Processes	GO:0098586	cellular response to virus	-2.28603	Irgm1,Lgals9,Tgfb1	3/49
16_Member	GO Biological Processes	GO:0031341	regulation of cell killing	-2.2759	Lgals9,P2rx7,Cxcl5,Tap1,Tgfb1	5/156
16_Member	GO Biological Processes	GO:0045824	negative regulation of innate immune response	-2.10816	Lgals9,Trim21,Tap1,Tgfb1	4/109
17_Summary	GO Biological Processes	GO:0032989	cellular component morphogenesis	-2.94566	Bsg,Ddr1,Cd9,Cnp,Fgfr2,Llgl1,Ugt8a,Metrn,Ano1,Unc5b,Itgb4,Sema6d,Smo,Gpr37,Micall1,Tspan2,Phgdh,P2rx7,Tgfb1,Gab1,Lpar1,Lgals9,Cxcl5,Cmtm5	24/-
17_Member	GO Biological Processes	GO:0032989	cellular component morphogenesis	-2.94566	Bsg,Ddr1,Cd9,Cnp,Fgfr2,Llgl1,Ugt8a,Metrn,Ano1,Unc5b,Itgb4,Sema6d,Smo	13/675
17_Member	GO Biological Processes	GO:0031175	neuron projection development	-2.88606	Bsg,Ddr1,Cnp,Fgfr2,Gpr37,Llgl1,Ugt8a,Micall1,Metrn,Tspan2,Unc5b,Sema6d,Phgdh,Smo	14/772
17_Member	GO Biological Processes	GO:0061564	axon development	-2.8806	Bsg,Ddr1,Cnp,Fgfr2,Llgl1,Metrn,Tspan2,Unc5b,Sema6d,Smo	10/442
17_Member	GO Biological Processes	GO:0048858	cell projection morphogenesis	-2.72351	Bsg,Ddr1,Cnp,Fgfr2,Llgl1,Ugt8a,Metrn,Ano1,Unc5b,Sema6d,Smo	11/545
17_Member	GO Biological Processes	GO:0032990	cell part morphogenesis	-2.55553	Bsg,Ddr1,Cnp,Fgfr2,Llgl1,Ugt8a,Metrn,Ano1,Unc5b,Sema6d,Smo	11/573
17_Member	GO Biological Processes	GO:0000902	cell morphogenesis	-2.48526	Bsg,Ddr1,Cnp,Fgfr2,Llgl1,P2rx7,Tgfb1,Ugt8a,Metrn,Ano1,Unc5b,Sema6d,Smo	13/762
17_Member	GO Biological Processes	GO:0048812	neuron projection morphogenesis	-2.30896	Bsg,Ddr1,Cnp,Fgfr2,Llgl1,Ugt8a,Metrn,Unc5b,Sema6d,Smo	10/531
17_Member	GO Biological Processes	GO:0040011	locomotion	-2.28095	Bsg,Gab1,Lpar1,Gpr37,Lgals9,Cxcl5,Cmtm5,Unc5b,Sema6d,Smo	10/536
17_Member	GO Biological Processes	GO:0120039	plasma membrane bounded cell projection morphogenesis	-2.27539	Bsg,Ddr1,Cnp,Fgfr2,Llgl1,Ugt8a,Metrn,Unc5b,Sema6d,Smo	10/537
17_Member	GO Biological Processes	GO:0007409	axonogenesis	-2.14466	Bsg,Cnp,Fgfr2,Llgl1,Metrn,Unc5b,Sema6d,Smo	8/391
18_Summary	Reactome Gene Sets	R-MMU-114608	Platelet degranulation	-2.83062	Cd63,Cd9,Tgfb1,Plek,Ly6g6f,Gna12,Gng11,P2rx7,Serpinb6a,Jam2,Appl2	11/-
18_Member	Reactome Gene Sets	R-MMU-114608	Platelet degranulation	-2.83062	Cd63,Cd9,Tgfb1,Plek,Ly6g6f	5/116
18_Member	Reactome Gene Sets	R-MMU-76005	Response to elevated platelet cytosolic Ca2+	-2.74973	Cd63,Cd9,Tgfb1,Plek,Ly6g6f	5/121
18_Member	Reactome Gene Sets	R-MMU-76002	Platelet activation, signaling and aggregation	-2.71318	Cd63,Cd9,Gna12,Tgfb1,Plek,Gng11,Ly6g6f	7/245
18_Member	Reactome Gene Sets	R-MMU-109582	Hemostasis	-2.5477	Cd63,Cd9,Gna12,P2rx7,Serpinb6a,Tgfb1,Plek,Gng11,Jam2,Ly6g6f	10/491
18_Member	GO Biological Processes	GO:0010762	regulation of fibroblast migration	-2.23733	Gna12,Tgfb1,Appl2	3/51
18_Member	GO Biological Processes	GO:0035306	positive regulation of dephosphorylation	-2.0619	Gna12,Tgfb1,Plek	3/59
19_Summary	GO Biological Processes	GO:1903706	regulation of hemopoiesis	-2.82999	Zfp36l2,Car2,Irgm1,Lgals9,Lmo2,Stat1,Zeb1,Tgfb1,Tmem176a,Eeig1,Ifngr1,Tap1,Irf7,Nfatc3,Creb5,Adamts4,Gab1,Cxcl5,Appl2,St18	20/-
19_Member	GO Biological Processes	GO:1903706	regulation of hemopoiesis	-2.82999	Zfp36l2,Car2,Irgm1,Lgals9,Lmo2,Stat1,Zeb1,Tgfb1,Tmem176a,Eeig1	10/449
19_Member	WikiPathways	WP1253	Type II interferon signaling (IFNG)	-2.81752	Ifngr1,Stat1,Tap1	3/32
19_Member	GO Biological Processes	GO:0140888	interferon-mediated signaling pathway	-2.66836	Ifngr1,Stat1,Irf7	3/36
19_Member	KEGG Pathway	mmu05161	Hepatitis B - Mus musculus (house mouse)	-2.19653	Nfatc3,Stat1,Tgfb1,Irf7,Creb5	5/163
19_Member	KEGG Pathway	mmu04659	Th17 cell differentiation - Mus musculus (house mouse)	-2.16456	Ifngr1,Nfatc3,Stat1,Tgfb1	4/105
19_Member	KEGG Pathway	mmu05145	Toxoplasmosis - Mus musculus (house mouse)	-2.09445	Irgm1,Ifngr1,Stat1,Tgfb1	4/110
19_Member	WikiPathways	WP1270	Endochondral ossification	-2.02221	Stat1,Tgfb1,Adamts4	3/61
19_Member	GO Biological Processes	GO:0019221	cytokine-mediated signaling pathway	-2.01428	Gab1,Ifngr1,Cxcl5,Stat1,Irf7,Appl2,St18	7/330
19_Member	KEGG Pathway	mmu05321	Inflammatory bowel disease - Mus musculus (house mouse)	-2.00291	Ifngr1,Stat1,Tgfb1	3/62
19_Member	GO Biological Processes	GO:0045639	positive regulation of myeloid cell differentiation	-2.00239	Car2,Stat1,Tgfb1,Eeig1	4/117
20_Summary	Reactome Gene Sets	R-MMU-3000171	Non-integrin membrane-ECM interactions	-2.81752	Ddr1,Tgfb1,Itgb4,Mmp11,Jam2,Adamts4,Zfp36l2,Phldb1	8/-
20_Member	Reactome Gene Sets	R-MMU-3000171	Non-integrin membrane-ECM interactions	-2.81752	Ddr1,Tgfb1,Itgb4	3/32
20_Member	Reactome Gene Sets	R-MMU-1474244	Extracellular matrix organization	-2.19451	Ddr1,Mmp11,Tgfb1,Jam2,Itgb4,Adamts4	6/231
20_Member	GO Biological Processes	GO:0045599	negative regulation of fat cell differentiation	-2.04186	Zfp36l2,Mmp11,Tgfb1	3/60
20_Member	GO Biological Processes	GO:1903053	regulation of extracellular matrix organization	-2.00291	Ddr1,Tgfb1,Phldb1	3/62

## Sheet: immune module VC
GroupID	Category	Term	Description	LogP	Symbols	InTerm_InList
1_Summary	GO Biological Processes	GO:0045088	regulation of innate immune response	-10.5719	Cfh,Gbp2,Irgm1,Lgals9,Spi1,Serpinb9,Trim21,Tgfb1,Unc93b1,Gbp3,Samhd1,Serpinb1a,Ifi35,Parp9,Tlr3,Appl2,Trim25,Gbp7,Parp14,Fcer1g,Ifnar2,Mpeg1,Prdx1,Clec5a,Iigp1,Ifitm3,Trim59,Neurl3,P2rx7,Pla2g4a,Lat2,Klhl6,Ctsc,Rac2,Cxcl12,Il10rb,Ctsh	37/-
1_Member	GO Biological Processes	GO:0045088	regulation of innate immune response	-10.5719	Cfh,Gbp2,Irgm1,Lgals9,Spi1,Serpinb9,Trim21,Tgfb1,Unc93b1,Gbp3,Samhd1,Serpinb1a,Ifi35,Parp9,Tlr3,Appl2,Trim25,Gbp7,Parp14	19/404
1_Member	GO Biological Processes	GO:0002831	regulation of response to biotic stimulus	-8.95119	Cfh,Gbp2,Irgm1,Lgals9,Spi1,Serpinb9,Trim21,Tgfb1,Unc93b1,Gbp3,Samhd1,Serpinb1a,Ifi35,Parp9,Tlr3,Appl2,Trim25,Gbp7,Parp14	19/504
1_Member	GO Biological Processes	GO:0045087	innate immune response	-8.41438	Cfh,Fcer1g,Gbp2,Irgm1,Ifnar2,Mpeg1,Prdx1,Trim21,Clec5a,Unc93b1,Gbp3,Samhd1,Iigp1,Ifitm3,Trim59,Ifi35,Parp9,Tlr3,Neurl3,Trim25,Gbp7,Parp14	22/738
1_Member	GO Biological Processes	GO:0050778	positive regulation of immune response	-7.06883	Cfh,Fcer1g,Gbp2,Irgm1,Lgals9,P2rx7,Pla2g4a,Spi1,Tgfb1,Unc93b1,Gbp3,Lat2,Ifi35,Parp9,Tlr3,Appl2,Trim25,Gbp7,Klhl6	19/660
1_Member	GO Biological Processes	GO:0032103	positive regulation of response to external stimulus	-6.64322	Ctsc,Fcer1g,Gbp2,Irgm1,Lgals9,Pla2g4a,Rac2,Cxcl12,Spi1,Tgfb1,Unc93b1,Gbp3,Ifi35,Parp9,Tlr3,Trim25,Gbp7	17/564
1_Member	GO Biological Processes	GO:0009615	response to virus	-6.48678	Irgm1,Ifnar2,Il10rb,Lgals9,Trim21,Tgfb1,Unc93b1,Samhd1,Ifitm3,Parp9,Tlr3,Trim25,Gbp7	13/329
1_Member	GO Biological Processes	GO:0031349	positive regulation of defense response	-6.04702	Ctsc,Fcer1g,Gbp2,Irgm1,Lgals9,Pla2g4a,Spi1,Unc93b1,Gbp3,Ifi35,Parp9,Tlr3,Trim25,Gbp7	14/421
1_Member	GO Biological Processes	GO:0045089	positive regulation of innate immune response	-5.6921	Gbp2,Irgm1,Lgals9,Spi1,Unc93b1,Gbp3,Ifi35,Parp9,Tlr3,Trim25,Gbp7	11/270
1_Member	GO Biological Processes	GO:0002833	positive regulation of response to biotic stimulus	-5.23958	Gbp2,Irgm1,Lgals9,Spi1,Unc93b1,Gbp3,Ifi35,Parp9,Tlr3,Trim25,Gbp7	11/301
1_Member	GO Biological Processes	GO:0051607	defense response to virus	-4.91512	Ifnar2,Il10rb,Trim21,Unc93b1,Samhd1,Ifitm3,Parp9,Tlr3,Trim25,Gbp7	10/266
1_Member	GO Biological Processes	GO:0140546	defense response to symbiont	-4.90098	Ifnar2,Il10rb,Trim21,Unc93b1,Samhd1,Ifitm3,Parp9,Tlr3,Trim25,Gbp7	10/267
1_Member	GO Biological Processes	GO:0002253	activation of immune response	-4.63929	Cfh,Fcer1g,Gbp2,Irgm1,Unc93b1,Gbp3,Lat2,Tlr3,Trim25,Gbp7,Klhl6	11/349
1_Member	GO Biological Processes	GO:0002218	activation of innate immune response	-4.01459	Gbp2,Irgm1,Unc93b1,Gbp3,Tlr3,Trim25,Gbp7	7/159
1_Member	GO Biological Processes	GO:0002764	immune response-regulating signaling pathway	-3.28931	Ctsh,Fcer1g,Irgm1,Unc93b1,Lat2,Tlr3,Trim25,Klhl6	8/274
1_Member	GO Biological Processes	GO:0002757	immune response-activating signaling pathway	-2.71897	Fcer1g,Irgm1,Unc93b1,Lat2,Tlr3,Trim25,Klhl6	7/262
1_Member	GO Biological Processes	GO:0002753	cytosolic pattern recognition receptor signaling pathway	-2.29677	Irgm1,Unc93b1,Trim25	3/52
1_Member	GO Biological Processes	GO:0002221	pattern recognition receptor signaling pathway	-2.24042	Irgm1,Unc93b1,Tlr3,Trim25	4/107
1_Member	GO Biological Processes	GO:0002758	innate immune response-activating signaling pathway	-2.09241	Irgm1,Unc93b1,Tlr3,Trim25	4/118
2_Summary	GO Biological Processes	GO:0002252	immune effector process	-6.93744	Cfh,Ctsc,Ctsh,Fcer1g,P2rx7,Prdx1,Lcp1,Spi1,Serpinb9,Tgfb1,Unc93b1,Apbb1ip,Lat2,Il21r,Ifi35,Gbp2,Cxcl12,Gbp3,Gbp7,Klhl6	20/-
2_Member	GO Biological Processes	GO:0002252	immune effector process	-6.93744	Cfh,Ctsc,Ctsh,Fcer1g,P2rx7,Prdx1,Lcp1,Spi1,Serpinb9,Tgfb1,Unc93b1,Apbb1ip,Lat2,Il21r,Ifi35	15/413
2_Member	GO Biological Processes	GO:0001906	cell killing	-6.45653	Ctsc,Ctsh,Gbp2,P2rx7,Prdx1,Cxcl12,Serpinb9,Gbp3,Gbp7	9/137
2_Member	GO Biological Processes	GO:0002460	adaptive immune response based on somatic recombination of immune receptors built from immunoglobulin superfamily domains	-5.69647	Cfh,Ctsc,Ctsh,Fcer1g,P2rx7,Serpinb9,Tgfb1,Unc93b1,Il21r,Klhl6	10/217
2_Member	GO Biological Processes	GO:0002443	leukocyte mediated immunity	-5.07487	Cfh,Ctsc,Ctsh,Fcer1g,P2rx7,Prdx1,Serpinb9,Unc93b1,Lat2,Il21r	10/255
2_Member	GO Biological Processes	GO:0002449	lymphocyte mediated immunity	-5.05934	Cfh,Ctsc,Ctsh,Fcer1g,P2rx7,Prdx1,Serpinb9,Unc93b1,Il21r	9/202
2_Member	GO Biological Processes	GO:0001913	T cell mediated cytotoxicity	-4.74161	Ctsc,Ctsh,P2rx7,Serpinb9	4/24
2_Member	GO Biological Processes	GO:0002250	adaptive immune response	-4.39705	Cfh,Ctsc,Ctsh,Fcer1g,P2rx7,Serpinb9,Tgfb1,Unc93b1,Lat2,Il21r,Klhl6	11/371
2_Member	GO Biological Processes	GO:0002456	T cell mediated immunity	-4.3376	Ctsc,Ctsh,P2rx7,Serpinb9,Unc93b1	5/59
2_Member	GO Biological Processes	GO:0001909	leukocyte mediated cytotoxicity	-4.10216	Ctsc,Ctsh,P2rx7,Prdx1,Serpinb9	5/66
3_Summary	GO Biological Processes	GO:0035456	response to interferon-beta	-6.3287	Gbp2,Irgm1,Ifnar2,Gbp3,Iigp1,Ifitm3,Gbp7,Bpgm,Trim21,Fcer1g,Mpeg1,P2rx7,Serpinb9,Cxcl12,Trim25	15/-
3_Member	GO Biological Processes	GO:0035456	response to interferon-beta	-6.3287	Gbp2,Irgm1,Ifnar2,Gbp3,Iigp1,Ifitm3,Gbp7	7/71
3_Member	GO Biological Processes	GO:0035458	cellular response to interferon-beta	-5.44772	Gbp2,Irgm1,Ifnar2,Gbp3,Iigp1,Gbp7	6/62
3_Member	GO Biological Processes	GO:0042832	defense response to protozoan	-5.0679	Bpgm,Gbp2,Gbp3,Iigp1,Gbp7	5/42
3_Member	GO Biological Processes	GO:0051715	cytolysis in another organism	-5.00196	Gbp2,Gbp3,Gbp7	3/7
3_Member	GO Biological Processes	GO:0001562	response to protozoan	-4.82347	Bpgm,Gbp2,Gbp3,Iigp1,Gbp7	5/47
3_Member	GO Biological Processes	GO:0019835	cytolysis	-4.79997	Gbp2,Gbp3,Gbp7	3/8
3_Member	GO Biological Processes	GO:0044406	adhesion of symbiont to host	-4.21424	Gbp2,Gbp3,Gbp7	3/12
3_Member	GO Biological Processes	GO:0034341	response to type II interferon	-3.53332	Gbp2,Irgm1,Trim21,Gbp3,Ifitm3,Gbp7	6/135
3_Member	GO Biological Processes	GO:0042742	defense response to bacterium	-3.04966	Fcer1g,Gbp2,Irgm1,Mpeg1,P2rx7,Serpinb9,Gbp3,Iigp1,Gbp7	9/372
3_Member	GO Biological Processes	GO:0031640	killing of cells of another organism	-2.88569	Gbp2,Cxcl12,Gbp3,Gbp7	4/71
3_Member	KEGG Pathway	mmu04621	NOD-like receptor signaling pathway - Mus musculus (house mouse)	-2.48029	Gbp2,Irgm1,Ifnar2,P2rx7,Gbp3,Gbp7	6/216
3_Member	GO Biological Processes	GO:0051701	biological process involved in interaction with host	-2.29872	Gbp2,Gbp3,Trim25,Gbp7	4/103
3_Member	GO Biological Processes	GO:0071346	cellular response to type II interferon	-2.25475	Gbp2,Irgm1,Gbp3,Gbp7	4/106
3_Member	GO Biological Processes	GO:0050830	defense response to Gram-positive bacterium	-2.1828	Gbp2,Mpeg1,P2rx7,Gbp3,Gbp7	5/176
4_Summary	Reactome Gene Sets	R-MMU-109582	Hemostasis	-5.98383	Cd63,Fcer1g,Gna12,Gna15,F11r,P2rx7,Pla2g4a,Rac2,Serpinb6a,Tgfb1,Vwf,Apbb1ip,Gng11,Jam2,Dock8,Prkd3	16/-
4_Member	Reactome Gene Sets	R-MMU-109582	Hemostasis	-5.98383	Cd63,Fcer1g,Gna12,Gna15,F11r,P2rx7,Pla2g4a,Rac2,Serpinb6a,Tgfb1,Vwf,Apbb1ip,Gng11,Jam2,Dock8	15/491
4_Member	Reactome Gene Sets	R-MMU-76002	Platelet activation, signaling and aggregation	-5.22735	Cd63,Fcer1g,Gna12,Gna15,Pla2g4a,Rac2,Tgfb1,Vwf,Apbb1ip,Gng11	10/245
4_Member	Reactome Gene Sets	R-MMU-418592	ADP signalling through P2Y purinoceptor 1	-3.22251	Gna15,Pla2g4a,Gng11	3/25
4_Member	Reactome Gene Sets	R-MMU-456926	Thrombin signalling through proteinase activated receptors (PARs)	-2.90356	Gna12,Gna15,Gng11	3/32
4_Member	Reactome Gene Sets	R-MMU-392518	Signal amplification	-2.86428	Gna15,Pla2g4a,Gng11	3/33
4_Member	WikiPathways	WP232	G protein signaling pathways	-2.52555	Gna12,Gna15,Gng11,Prkd3	4/89
5_Summary	GO Biological Processes	GO:0048514	blood vessel morphogenesis	-4.88639	Bsg,Cfh,Fgfr2,Flt1,Gab1,Qki,Cxcl12,Spi1,Sgpl1,Tgfa,Tgfb1,Tnfaip2,Fmnl3,Ctsh,Sox10,Zeb1,Vasp,Anp32b,Gna12,Irgm1,Lgals9,Hpgds,Dnajb2,Ifi30,Ifitm3,Ifi35,Appl2,P2rx7,Sox1,Crybg3,Ctsc,Jam2,Metrn,Sema6d,Vldlr,Tlr3	36/-
5_Member	GO Biological Processes	GO:0048514	blood vessel morphogenesis	-4.88639	Bsg,Cfh,Fgfr2,Flt1,Gab1,Qki,Cxcl12,Spi1,Sgpl1,Tgfa,Tgfb1,Tnfaip2,Fmnl3	13/460
5_Member	GO Biological Processes	GO:0035239	tube morphogenesis	-4.88619	Bsg,Cfh,Ctsh,Fgfr2,Flt1,Gab1,Qki,Cxcl12,Spi1,Sgpl1,Sox10,Zeb1,Tgfa,Tgfb1,Tnfaip2,Vasp,Fmnl3	17/761
5_Member	GO Biological Processes	GO:0001944	vasculature development	-4.22724	Bsg,Cfh,Fgfr2,Flt1,Gab1,Qki,Cxcl12,Spi1,Sgpl1,Tgfa,Tgfb1,Tnfaip2,Fmnl3,Anp32b	14/610
5_Member	GO Biological Processes	GO:0001525	angiogenesis	-3.99276	Bsg,Cfh,Fgfr2,Flt1,Gab1,Cxcl12,Tgfa,Tgfb1,Tnfaip2,Fmnl3	10/342
5_Member	GO Biological Processes	GO:0001568	blood vessel development	-3.90922	Bsg,Cfh,Fgfr2,Flt1,Gab1,Qki,Cxcl12,Spi1,Sgpl1,Tgfa,Tgfb1,Tnfaip2,Fmnl3	13/573
5_Member	GO Biological Processes	GO:0008285	negative regulation of cell population proliferation	-3.86606	Fgfr2,Flt1,Gna12,Irgm1,Lgals9,Cxcl12,Sox10,Zeb1,Tgfb1,Hpgds,Dnajb2,Ifi30,Ifitm3,Ifi35,Appl2	15/744
5_Member	GO Biological Processes	GO:0051150	regulation of smooth muscle cell differentiation	-2.86428	Fgfr2,Zeb1,Tgfb1	3/33
5_Member	GO Biological Processes	GO:0043406	positive regulation of MAP kinase activity	-2.71518	Flt1,Gab1,P2rx7,Tgfa,Tgfb1	5/132
5_Member	GO Biological Processes	GO:0002088	lens development in camera-type eye	-2.65487	Fgfr2,Sox1,Tgfb1,Crybg3	4/82
5_Member	GO Biological Processes	GO:0061138	morphogenesis of a branching epithelium	-2.64584	Ctsh,Fgfr2,Flt1,Cxcl12,Sox10,Tgfb1	6/200
5_Member	GO Biological Processes	GO:0071902	positive regulation of protein serine/threonine kinase activity	-2.5924	Flt1,Gab1,Irgm1,P2rx7,Tgfa,Tgfb1	6/205
5_Member	GO Biological Processes	GO:0001763	morphogenesis of a branching structure	-2.53035	Ctsh,Fgfr2,Flt1,Cxcl12,Sox10,Tgfb1	6/211
5_Member	GO Biological Processes	GO:0001570	vasculogenesis	-2.50803	Fgfr2,Qki,Sgpl1,Tgfb1	4/90
5_Member	GO Biological Processes	GO:0014015	positive regulation of gliogenesis	-2.49072	Flt1,Qki,Sox10,Tgfb1	4/91
5_Member	GO Biological Processes	GO:0043010	camera-type eye development	-2.48606	Bsg,Cfh,Fgfr2,Flt1,Sox1,Zeb1,Tgfb1,Crybg3	8/367
5_Member	GO Biological Processes	GO:0007173	epidermal growth factor receptor signaling pathway	-2.42074	Gab1,Tgfa,Tgfb1	3/47
5_Member	GO Biological Processes	GO:0048754	branching morphogenesis of an epithelial tube	-2.27759	Ctsh,Fgfr2,Flt1,Cxcl12,Tgfb1	5/167
5_Member	GO Biological Processes	GO:0038127	ERBB signaling pathway	-2.20676	Gab1,Tgfa,Tgfb1	3/56
5_Member	GO Biological Processes	GO:0051960	regulation of nervous system development	-2.18887	Ctsc,Flt1,Qki,Cxcl12,Sox10,Tgfb1,Jam2,Metrn,Sema6d,Appl2	10/593
5_Member	GO Biological Processes	GO:0001654	eye development	-2.18824	Bsg,Cfh,Fgfr2,Flt1,Sox1,Zeb1,Tgfb1,Crybg3	8/412
5_Member	GO Biological Processes	GO:0150063	visual system development	-2.16998	Bsg,Cfh,Fgfr2,Flt1,Sox1,Zeb1,Tgfb1,Crybg3	8/415
5_Member	GO Biological Processes	GO:0048880	sensory system development	-2.14593	Bsg,Cfh,Fgfr2,Flt1,Sox1,Zeb1,Tgfb1,Crybg3	8/419
5_Member	GO Biological Processes	GO:0033674	positive regulation of kinase activity	-2.05284	Fgfr2,Flt1,Gab1,Irgm1,P2rx7,Tgfa,Tgfb1,Vldlr	8/435
5_Member	GO Biological Processes	GO:0043410	positive regulation of MAPK cascade	-2.00004	Fgfr2,Flt1,Gab1,P2rx7,Cxcl12,Spi1,Tgfa,Tgfb1,Tlr3	9/537
6_Summary	GO Biological Processes	GO:0071677	positive regulation of mononuclear cell migration	-4.80124	Lgals9,Cxcl12,Spi1,Tgfb1,Jam2,Dock8,Zfp36l2,Cfh,Fcer1g,Fzd9,Ifnar2,P2rx7,Prdx1,Lcp1,Vwf,Apbb1ip,Lat2,Ifi35,Tlr3,Rac2,Hcls1,Serpinb9,Bsg,Ctsh,Flt1,Gab1,Sema6d,F11r,Cd63,Irgm1,Utrn	31/-
6_Member	GO Biological Processes	GO:0071677	positive regulation of mononuclear cell migration	-4.80124	Lgals9,Cxcl12,Spi1,Tgfb1,Jam2,Dock8	6/80
6_Member	GO Biological Processes	GO:0001775	cell activation	-4.68532	Zfp36l2,Cfh,Fcer1g,Fzd9,Ifnar2,P2rx7,Prdx1,Lcp1,Cxcl12,Spi1,Tgfb1,Vwf,Apbb1ip,Lat2,Ifi35,Dock8,Tlr3	17/789
6_Member	GO Biological Processes	GO:0045321	leukocyte activation	-4.22189	Zfp36l2,Fcer1g,Fzd9,Ifnar2,P2rx7,Prdx1,Lcp1,Cxcl12,Spi1,Tgfb1,Apbb1ip,Lat2,Ifi35,Dock8,Tlr3	15/691
6_Member	GO Biological Processes	GO:0046649	lymphocyte activation	-4.0005	Zfp36l2,Fcer1g,Fzd9,Ifnar2,P2rx7,Prdx1,Lcp1,Cxcl12,Spi1,Tgfb1,Apbb1ip,Lat2,Dock8	13/561
6_Member	GO Biological Processes	GO:0002687	positive regulation of leukocyte migration	-3.83375	Lgals9,Rac2,Cxcl12,Spi1,Tgfb1,Jam2,Dock8	7/170
6_Member	GO Biological Processes	GO:2000106	regulation of leukocyte apoptotic process	-3.83098	Fcer1g,Hcls1,P2rx7,Cxcl12,Serpinb9,Dock8	6/119
6_Member	GO Biological Processes	GO:2000403	positive regulation of lymphocyte migration	-3.75944	Lgals9,Cxcl12,Jam2,Dock8	4/42
6_Member	GO Biological Processes	GO:2000107	negative regulation of leukocyte apoptotic process	-3.67946	Fcer1g,Hcls1,Cxcl12,Serpinb9,Dock8	5/81
6_Member	GO Biological Processes	GO:0071675	regulation of mononuclear cell migration	-3.63995	Lgals9,Cxcl12,Spi1,Tgfb1,Jam2,Dock8	6/129
6_Member	GO Biological Processes	GO:0042110	T cell activation	-3.60396	Zfp36l2,Fcer1g,Ifnar2,P2rx7,Lcp1,Cxcl12,Spi1,Tgfb1,Apbb1ip,Dock8	10/382
6_Member	GO Biological Processes	GO:0042098	T cell proliferation	-3.23547	Ifnar2,P2rx7,Cxcl12,Tgfb1,Dock8	5/101
6_Member	GO Biological Processes	GO:0030335	positive regulation of cell migration	-3.18787	Bsg,Ctsh,Flt1,Gab1,Lgals9,Rac2,Cxcl12,Spi1,Tgfb1,Jam2,Dock8,Sema6d	12/595
6_Member	GO Biological Processes	GO:2000147	positive regulation of cell motility	-3.02067	Bsg,Ctsh,Flt1,Gab1,Lgals9,Rac2,Cxcl12,Spi1,Tgfb1,Jam2,Dock8,Sema6d	12/622
6_Member	GO Biological Processes	GO:2000401	regulation of lymphocyte migration	-2.97977	Lgals9,Cxcl12,Jam2,Dock8	4/67
6_Member	GO Biological Processes	GO:0050900	leukocyte migration	-2.94698	Bsg,Fcer1g,Flt1,F11r,Cxcl12,Jam2,Dock8	7/239
6_Member	GO Biological Processes	GO:0040017	positive regulation of locomotion	-2.92058	Bsg,Ctsh,Flt1,Gab1,Lgals9,Rac2,Cxcl12,Spi1,Tgfb1,Jam2,Dock8,Sema6d	12/639
6_Member	GO Biological Processes	GO:0002685	regulation of leukocyte migration	-2.91572	Lgals9,Rac2,Cxcl12,Spi1,Tgfb1,Jam2,Dock8	7/242
6_Member	GO Biological Processes	GO:2000406	positive regulation of T cell migration	-2.75379	Lgals9,Cxcl12,Dock8	3/36
6_Member	GO Biological Processes	GO:0070661	leukocyte proliferation	-2.68979	Ifnar2,P2rx7,Rac2,Cxcl12,Tgfb1,Dock8	6/196
6_Member	GO Biological Processes	GO:0071674	mononuclear cell migration	-2.40736	Flt1,F11r,Cxcl12,Dock8	4/96
6_Member	GO Biological Processes	GO:0070232	regulation of T cell apoptotic process	-2.34471	P2rx7,Serpinb9,Dock8	3/50
6_Member	GO Biological Processes	GO:2000404	regulation of T cell migration	-2.34471	Lgals9,Cxcl12,Dock8	3/50
6_Member	GO Biological Processes	GO:0046651	lymphocyte proliferation	-2.22418	Ifnar2,P2rx7,Cxcl12,Tgfb1,Dock8	5/172
6_Member	GO Biological Processes	GO:0032943	mononuclear cell proliferation	-2.19304	Ifnar2,P2rx7,Cxcl12,Tgfb1,Dock8	5/175
6_Member	GO Biological Processes	GO:0045785	positive regulation of cell adhesion	-2.09622	Cd63,Irgm1,F11r,Lgals9,Cxcl12,Tgfb1,Utrn,Apbb1ip,Dock8	9/518
7_Summary	GO Biological Processes	GO:0046596	regulation of viral entry into host cell	-4.56537	Bsg,Trim21,Ifitm3,Trim59,Trim25	5/-
7_Member	GO Biological Processes	GO:0046596	regulation of viral entry into host cell	-4.56537	Bsg,Trim21,Ifitm3,Trim59,Trim25	5/53
7_Member	GO Biological Processes	GO:0052372	modulation by symbiont of entry into host	-4.37374	Bsg,Trim21,Ifitm3,Trim59,Trim25	5/58
7_Member	GO Biological Processes	GO:0043903	regulation of biological process involved in symbiotic interaction	-4.03994	Bsg,Trim21,Ifitm3,Trim59,Trim25	5/68
7_Member	GO Biological Processes	GO:0046597	negative regulation of viral entry into host cell	-2.86428	Ifitm3,Trim59,Trim25	3/33
7_Member	GO Biological Processes	GO:1903901	negative regulation of viral life cycle	-2.75379	Ifitm3,Trim59,Trim25	3/36
7_Member	GO Biological Processes	GO:1903900	regulation of viral life cycle	-2.33299	Bsg,Trim21,Ifitm3,Trim59,Trim25	5/162
7_Member	GO Biological Processes	GO:0048525	negative regulation of viral process	-2.18461	Trim21,Ifitm3,Trim59,Trim25	4/111
7_Member	GO Biological Processes	GO:0050792	regulation of viral process	-2.03741	Bsg,Trim21,Ifitm3,Trim59,Trim25	5/191
8_Summary	GO Biological Processes	GO:0043300	regulation of leukocyte degranulation	-4.41057	Fcer1g,Fes,Lgals9,Rac2,Spi1,P2rx7,Serpinb9,Tgfb1,Tlr3,Cfh,Appl2,Bsg,Llgl1,Pla2g4a,Cxcl12,Slc16a1,Ano1,Tifab,Gab1,Cd63	20/-
8_Member	GO Biological Processes	GO:0043300	regulation of leukocyte degranulation	-4.41057	Fcer1g,Fes,Lgals9,Rac2,Spi1	5/57
8_Member	GO Biological Processes	GO:0002703	regulation of leukocyte mediated immunity	-3.61009	Fcer1g,Fes,Lgals9,P2rx7,Rac2,Spi1,Serpinb9,Tgfb1,Tlr3	9/311
8_Member	GO Biological Processes	GO:0002697	regulation of immune effector process	-3.46467	Cfh,Fcer1g,Fes,Lgals9,P2rx7,Rac2,Spi1,Serpinb9,Tgfb1,Tlr3,Appl2	11/474
8_Member	GO Biological Processes	GO:1903305	regulation of regulated secretory pathway	-3.12759	Fcer1g,Fes,Lgals9,P2rx7,Rac2,Spi1	6/161
8_Member	GO Biological Processes	GO:1903530	regulation of secretion by cell	-3.06883	Bsg,Fcer1g,Fes,Lgals9,Llgl1,P2rx7,Pla2g4a,Rac2,Cxcl12,Spi1,Slc16a1,Tgfb1,Ano1	13/702
8_Member	GO Biological Processes	GO:0051046	regulation of secretion	-3.04077	Bsg,Fcer1g,Fes,Lgals9,Llgl1,P2rx7,Pla2g4a,Rac2,Cxcl12,Spi1,Slc16a1,Tgfb1,Ano1,Tifab	14/798
8_Member	GO Biological Processes	GO:0002699	positive regulation of immune effector process	-2.78681	Fcer1g,Fes,P2rx7,Rac2,Spi1,Tgfb1,Tlr3,Appl2	8/328
8_Member	GO Biological Processes	GO:0002886	regulation of myeloid leukocyte mediated immunity	-2.77611	Fcer1g,Fes,Rac2,Spi1	4/76
8_Member	GO Biological Processes	GO:0043304	regulation of mast cell degranulation	-2.68557	Fcer1g,Fes,Rac2	3/38
8_Member	GO Biological Processes	GO:0033006	regulation of mast cell activation involved in immune response	-2.59027	Fcer1g,Fes,Rac2	3/41
8_Member	GO Biological Processes	GO:0017157	regulation of exocytosis	-2.38437	Fcer1g,Fes,Lgals9,P2rx7,Rac2,Spi1	6/226
8_Member	WikiPathways	WP373	IL-3 signaling pathway	-2.35971	Fes,Gab1,Rac2,Spi1	4/99
8_Member	GO Biological Processes	GO:0033003	regulation of mast cell activation	-2.12366	Fcer1g,Fes,Rac2	3/60
8_Member	GO Biological Processes	GO:0060627	regulation of vesicle-mediated transport	-2.0734	Cd63,Fcer1g,Fes,Lgals9,P2rx7,Pla2g4a,Rac2,Spi1,Tgfb1,Appl2	10/617
9_Summary	GO Biological Processes	GO:0043032	positive regulation of macrophage activation	-4.28588	Ctsc,Irgm1,Lgals9,Pla2g4a,Zfp36l2,Fcer1g,Fes,F11r,Rac2,Spi1,Zeb1,Tgfb1,Dock8	13/-
9_Member	GO Biological Processes	GO:0043032	positive regulation of macrophage activation	-4.28588	Ctsc,Irgm1,Lgals9,Pla2g4a	4/31
9_Member	GO Biological Processes	GO:0043030	regulation of macrophage activation	-3.16056	Ctsc,Irgm1,Lgals9,Pla2g4a	4/60
9_Member	GO Biological Processes	GO:0050865	regulation of cell activation	-3.06883	Zfp36l2,Ctsc,Fcer1g,Fes,Irgm1,F11r,Lgals9,Pla2g4a,Rac2,Spi1,Zeb1,Tgfb1,Dock8	13/702
9_Member	GO Biological Processes	GO:0002694	regulation of leukocyte activation	-2.88046	Zfp36l2,Ctsc,Fcer1g,Fes,Irgm1,Lgals9,Pla2g4a,Rac2,Spi1,Zeb1,Tgfb1,Dock8	12/646
9_Member	GO Biological Processes	GO:0002696	positive regulation of leukocyte activation	-2.20668	Ctsc,Fcer1g,Irgm1,Lgals9,Pla2g4a,Spi1,Tgfb1,Dock8	8/409
9_Member	GO Biological Processes	GO:0050867	positive regulation of cell activation	-2.07565	Ctsc,Fcer1g,Irgm1,Lgals9,Pla2g4a,Spi1,Tgfb1,Dock8	8/431
10_Summary	GO Biological Processes	GO:0002832	negative regulation of response to biotic stimulus	-4.11948	Irgm1,Lgals9,Serpinb9,Trim21,Tgfb1,Samhd1,Parp14,Cfh,P2rx7,Spi1,Gna15,Prdx1,Serpinb6a,Fcer1g,Cxcl12	15/-
10_Member	GO Biological Processes	GO:0002832	negative regulation of response to biotic stimulus	-4.11948	Irgm1,Lgals9,Serpinb9,Trim21,Tgfb1,Samhd1,Parp14	7/153
10_Member	GO Biological Processes	GO:0045824	negative regulation of innate immune response	-4.04127	Lgals9,Serpinb9,Trim21,Tgfb1,Samhd1,Parp14	6/109
10_Member	GO Biological Processes	GO:0031341	regulation of cell killing	-3.19937	Cfh,Lgals9,P2rx7,Spi1,Serpinb9,Tgfb1	6/156
10_Member	GO Biological Processes	GO:0050777	negative regulation of immune response	-3.16855	Lgals9,Spi1,Serpinb9,Trim21,Tgfb1,Samhd1,Parp14	7/219
10_Member	KEGG Pathway	mmu05146	Amoebiasis - Mus musculus (house mouse)	-3.12151	Gna15,Prdx1,Serpinb6a,Serpinb9,Tgfb1	5/107
10_Member	GO Biological Processes	GO:0045953	negative regulation of natural killer cell mediated cytotoxicity	-3.07524	Lgals9,Serpinb9,Tgfb1	3/28
10_Member	GO Biological Processes	GO:0002716	negative regulation of natural killer cell mediated immunity	-3.02993	Lgals9,Serpinb9,Tgfb1	3/29
10_Member	GO Biological Processes	GO:0001911	negative regulation of leukocyte mediated cytotoxicity	-2.82628	Lgals9,Serpinb9,Tgfb1	3/34
10_Member	GO Biological Processes	GO:0002704	negative regulation of leukocyte mediated immunity	-2.69414	Lgals9,Spi1,Serpinb9,Tgfb1	4/80
10_Member	GO Biological Processes	GO:0001910	regulation of leukocyte mediated cytotoxicity	-2.68661	Lgals9,P2rx7,Spi1,Serpinb9,Tgfb1	5/134
10_Member	GO Biological Processes	GO:0031342	negative regulation of cell killing	-2.65292	Lgals9,Serpinb9,Tgfb1	3/39
10_Member	GO Biological Processes	GO:0002683	negative regulation of immune system process	-2.51031	Fcer1g,Irgm1,Lgals9,Cxcl12,Spi1,Serpinb9,Trim21,Tgfb1,Samhd1,Parp14	10/533
10_Member	GO Biological Processes	GO:0031348	negative regulation of defense response	-2.3695	Irgm1,Lgals9,Serpinb9,Trim21,Tgfb1,Samhd1,Parp14	7/303
10_Member	GO Biological Processes	GO:0042269	regulation of natural killer cell mediated cytotoxicity	-2.02812	Lgals9,Serpinb9,Tgfb1	3/65
11_Summary	GO Biological Processes	GO:0097320	plasma membrane tubulation	-3.99981	Micall1,Snx18,Bin2,Fcer1g,Fnbp1,P2rx7,Vldlr,Ifitm3,Neurl3,Siglech,Sh3tc2	11/-
11_Member	GO Biological Processes	GO:0097320	plasma membrane tubulation	-3.99981	Micall1,Snx18,Bin2	3/14
11_Member	GO Biological Processes	GO:0006897	endocytosis	-2.80714	Fcer1g,Fnbp1,P2rx7,Vldlr,Micall1,Ifitm3,Snx18,Neurl3,Siglech,Bin2	10/485
11_Member	GO Biological Processes	GO:0007009	plasma membrane organization	-2.48727	P2rx7,Micall1,Snx18,Sh3tc2,Bin2	5/149
11_Member	GO Biological Processes	GO:0006898	receptor-mediated endocytosis	-2.2995	Fcer1g,Vldlr,Micall1,Ifitm3,Siglech	5/165
11_Member	GO Biological Processes	GO:0099024	plasma membrane invagination	-2.18538	Fcer1g,Snx18,Bin2	3/57
11_Member	GO Biological Processes	GO:0010324	membrane invagination	-2.04655	Fcer1g,Snx18,Bin2	3/64
12_Summary	GO Biological Processes	GO:0032755	positive regulation of interleukin-6 production	-3.9975	Bsg,Fcer1g,Lgals9,P2rx7,Unc93b1,Tlr3,Zfp36l2,Ctsh,Fgfr2,Gab1,Tgfb1,Rnf7,Spi1,Sgpl1,Phlda3	15/-
12_Member	GO Biological Processes	GO:0032755	positive regulation of interleukin-6 production	-3.9975	Bsg,Fcer1g,Lgals9,P2rx7,Unc93b1,Tlr3	6/111
12_Member	GO Biological Processes	GO:0000165	MAPK cascade	-3.6081	Zfp36l2,Ctsh,Fgfr2,Gab1,P2rx7,Tgfb1,Tlr3	7/185
12_Member	GO Biological Processes	GO:0032675	regulation of interleukin-6 production	-2.99165	Bsg,Fcer1g,Lgals9,P2rx7,Unc93b1,Tlr3	6/171
12_Member	GO Biological Processes	GO:0032635	interleukin-6 production	-2.75379	Fcer1g,P2rx7,Tlr3	3/36
12_Member	GO Biological Processes	GO:0061081	positive regulation of myeloid leukocyte cytokine production involved in immune response	-2.53089	Fcer1g,P2rx7,Tlr3	3/43
12_Member	GO Biological Processes	GO:0061082	myeloid leukocyte cytokine production	-2.50233	Fcer1g,P2rx7,Tlr3	3/44
12_Member	GO Biological Processes	GO:0010935	regulation of macrophage cytokine production	-2.47447	P2rx7,Tgfb1,Tlr3	3/45
12_Member	GO Biological Processes	GO:0097190	apoptotic signaling pathway	-2.0968	P2rx7,Rnf7,Spi1,Sgpl1,Tgfb1,Phlda3,Tlr3	7/341
12_Member	GO Biological Processes	GO:0097191	extrinsic apoptotic signaling pathway	-2.06725	P2rx7,Spi1,Tgfb1,Tlr3	4/120
12_Member	GO Biological Processes	GO:0002367	cytokine production involved in immune response	-2.01001	Fcer1g,P2rx7,Tlr3	3/66
13_Summary	GO Biological Processes	GO:0060330	regulation of response to type II interferon	-3.90503	Irgm1,Parp9,Parp14,Hcls1,Tgfa,Tgfb1	6/-
13_Member	GO Biological Processes	GO:0060330	regulation of response to type II interferon	-3.90503	Irgm1,Parp9,Parp14	3/15
13_Member	GO Biological Processes	GO:0060334	regulation of type II interferon-mediated signaling pathway	-3.90503	Irgm1,Parp9,Parp14	3/15
13_Member	GO Biological Processes	GO:0042531	positive regulation of tyrosine phosphorylation of STAT protein	-2.22858	Hcls1,Parp9,Parp14	3/55
13_Member	GO Biological Processes	GO:0001961	positive regulation of cytokine-mediated signaling pathway	-2.16441	Irgm1,Parp9,Parp14	3/58
13_Member	GO Biological Processes	GO:0060760	positive regulation of response to cytokine stimulus	-2.04655	Irgm1,Parp9,Parp14	3/64
13_Member	GO Biological Processes	GO:0050731	positive regulation of peptidyl-tyrosine phosphorylation	-2.02822	Hcls1,Tgfa,Tgfb1,Parp9,Parp14	5/192
14_Summary	GO Biological Processes	GO:0070486	leukocyte aggregation	-3.90503	Cfh,Rac2,Jam2,Arpc1b,Hcls1,F11r,Llgl1,Vasp,Cxcl12,Fcer1g,Tgfb1,Vwf	12/-
14_Member	GO Biological Processes	GO:0070486	leukocyte aggregation	-3.90503	Cfh,Rac2,Jam2	3/15
14_Member	KEGG Pathway	mmu04530	Tight junction - Mus musculus (house mouse)	-3.04487	Arpc1b,Hcls1,F11r,Llgl1,Vasp,Jam2	6/167
14_Member	GO Biological Processes	GO:0007159	leukocyte cell-cell adhesion	-3.0292	Cfh,F11r,Rac2,Jam2	4/65
14_Member	KEGG Pathway	mmu04670	Leukocyte transendothelial migration - Mus musculus (house mouse)	-2.93046	F11r,Rac2,Cxcl12,Vasp,Jam2	5/118
14_Member	Reactome Gene Sets	R-MMU-202733	Cell surface interactions at the vascular wall	-2.52555	Fcer1g,F11r,Tgfb1,Jam2	4/89
14_Member	Reactome Gene Sets	R-MMU-216083	Integrin cell surface interactions	-2.01001	F11r,Vwf,Jam2	3/66
15_Summary	GO Biological Processes	GO:0006935	chemotaxis	-3.79083	Bsg,Fcer1g,Fes,Flt1,Gab1,Lgals9,Rac2,Cxcl12,Vasp,Cmtm5,Sema6d,Bin2,Arpc1b,Vldlr	14/-
15_Member	GO Biological Processes	GO:0006935	chemotaxis	-3.79083	Bsg,Fcer1g,Fes,Flt1,Gab1,Lgals9,Rac2,Cxcl12,Vasp,Cmtm5,Sema6d,Bin2	12/510
15_Member	GO Biological Processes	GO:0042330	taxis	-3.77512	Bsg,Fcer1g,Fes,Flt1,Gab1,Lgals9,Rac2,Cxcl12,Vasp,Cmtm5,Sema6d,Bin2	12/512
15_Member	GO Biological Processes	GO:0040011	locomotion	-3.59274	Bsg,Fcer1g,Fes,Flt1,Gab1,Lgals9,Rac2,Cxcl12,Vasp,Cmtm5,Sema6d,Bin2	12/536
15_Member	Reactome Gene Sets	R-MMU-422475	Axon guidance	-2.84461	Arpc1b,Fes,Gab1,Cxcl12,Vasp,Vldlr,Sema6d	7/249
15_Member	Reactome Gene Sets	R-MMU-9675108	Nervous system development	-2.83466	Arpc1b,Fes,Gab1,Cxcl12,Vasp,Vldlr,Sema6d	7/250
15_Member	GO Biological Processes	GO:0060326	cell chemotaxis	-2.64584	Bsg,Fcer1g,Flt1,Gab1,Cxcl12,Bin2	6/200
16_Summary	KEGG Pathway	mmu04014	Ras signaling pathway - Mus musculus (house mouse)	-3.73623	Fgfr2,Flt1,Gab1,Pla2g4a,Rac2,Tgfa,Gng11,Rasgrp3,Vasp,Apbb1ip,Prkd3,Gna12,Tgfb1,Fzd9,Ifnar2,Cxcl12,Spi1,Psmb9,Vwf	19/-
16_Member	KEGG Pathway	mmu04014	Ras signaling pathway - Mus musculus (house mouse)	-3.73623	Fgfr2,Flt1,Gab1,Pla2g4a,Rac2,Tgfa,Gng11,Rasgrp3	8/235
16_Member	KEGG Pathway	mmu04015	Rap1 signaling pathway - Mus musculus (house mouse)	-3.22783	Fgfr2,Flt1,Rac2,Vasp,Apbb1ip,Prkd3,Rasgrp3	7/214
16_Member	KEGG Pathway	mmu04010	MAPK signaling pathway - Mus musculus (house mouse)	-3.08963	Fgfr2,Flt1,Gna12,Pla2g4a,Rac2,Tgfa,Tgfb1,Rasgrp3	8/294
16_Member	KEGG Pathway	mmu05200	Pathways in cancer - Mus musculus (house mouse)	-2.97772	Fgfr2,Fzd9,Gna12,Ifnar2,Rac2,Cxcl12,Spi1,Tgfa,Tgfb1,Gng11,Rasgrp3	11/543
16_Member	Reactome Gene Sets	R-MMU-6811558	PI5P, PP2A and IER3 Regulate PI3K/AKT Signaling	-2.35971	Fgfr2,Gab1,Rac2,Tgfa	4/99
16_Member	Reactome Gene Sets	R-MMU-199418	Negative regulation of the PI3K/AKT network	-2.25475	Fgfr2,Gab1,Rac2,Tgfa	4/106
16_Member	Reactome Gene Sets	R-MMU-5673001	RAF/MAP kinase cascade	-2.07911	Fgfr2,Psmb9,Tgfa,Vwf,Apbb1ip,Rasgrp3	6/262
16_Member	Reactome Gene Sets	R-MMU-5684996	MAPK1/MAPK3 signaling	-2.0335	Fgfr2,Psmb9,Tgfa,Vwf,Apbb1ip,Rasgrp3	6/268
17_Summary	GO Biological Processes	GO:0098586	cellular response to virus	-3.49798	Irgm1,Lgals9,Tgfb1,Tlr3,Prdx1,Spi1,Ifi35,Appl2	8/-
17_Member	GO Biological Processes	GO:0098586	cellular response to virus	-3.49798	Irgm1,Lgals9,Tgfb1,Tlr3	4/49
17_Member	GO Biological Processes	GO:1901222	regulation of NIK/NF-kappaB signaling	-2.31371	Prdx1,Spi1,Ifi35,Tlr3	4/102
17_Member	GO Biological Processes	GO:0062207	regulation of pattern recognition receptor signaling pathway	-2.25475	Irgm1,Ifi35,Tlr3,Appl2	4/106
18_Summary	GO Biological Processes	GO:0019886	antigen processing and presentation of exogenous peptide antigen via MHC class II	-3.45191	Fcer1g,Unc93b1,Ifi30,Psmb9	4/-
18_Member	GO Biological Processes	GO:0019886	antigen processing and presentation of exogenous peptide antigen via MHC class II	-3.45191	Fcer1g,Unc93b1,Ifi30	3/21
18_Member	GO Biological Processes	GO:0002495	antigen processing and presentation of peptide antigen via MHC class II	-3.33179	Fcer1g,Unc93b1,Ifi30	3/23
18_Member	GO Biological Processes	GO:0002504	antigen processing and presentation of peptide or polysaccharide antigen via MHC class II	-3.27591	Fcer1g,Unc93b1,Ifi30	3/24
18_Member	GO Biological Processes	GO:0002478	antigen processing and presentation of exogenous peptide antigen	-3.07524	Fcer1g,Unc93b1,Ifi30	3/28
18_Member	GO Biological Processes	GO:0019884	antigen processing and presentation of exogenous antigen	-2.78947	Fcer1g,Unc93b1,Ifi30	3/35
18_Member	GO Biological Processes	GO:0019882	antigen processing and presentation	-2.05485	Fcer1g,Psmb9,Unc93b1,Ifi30	4/121
19_Summary	GO Biological Processes	GO:0010720	positive regulation of cell development	-3.44193	Fes,Flt1,Hcls1,F11r,Lgals9,Qki,Cxcl12,Spi1,Sox10,Tgfb1,Metrn,Eeig1,Zfp36l2,Irgm1,Lmo2,Zeb1	16/-
19_Member	GO Biological Processes	GO:0010720	positive regulation of cell development	-3.44193	Fes,Flt1,Hcls1,F11r,Lgals9,Qki,Cxcl12,Spi1,Sox10,Tgfb1,Metrn,Eeig1	12/557
19_Member	GO Biological Processes	GO:1903706	regulation of hemopoiesis	-3.05773	Zfp36l2,Fes,Hcls1,Irgm1,Lgals9,Lmo2,Spi1,Zeb1,Tgfb1,Eeig1	10/449
19_Member	GO Biological Processes	GO:0002763	positive regulation of myeloid leukocyte differentiation	-2.77611	Fes,Hcls1,Tgfb1,Eeig1	4/76
19_Member	GO Biological Processes	GO:1902105	regulation of leukocyte differentiation	-2.52951	Zfp36l2,Fes,Hcls1,Lgals9,Spi1,Zeb1,Tgfb1,Eeig1	8/361
19_Member	GO Biological Processes	GO:1902107	positive regulation of leukocyte differentiation	-2.51015	Fes,Hcls1,Lgals9,Spi1,Tgfb1,Eeig1	6/213
19_Member	GO Biological Processes	GO:1903708	positive regulation of hemopoiesis	-2.51015	Fes,Hcls1,Lgals9,Spi1,Tgfb1,Eeig1	6/213
19_Member	GO Biological Processes	GO:0045637	regulation of myeloid cell differentiation	-2.28485	Fes,Hcls1,Lmo2,Spi1,Tgfb1,Eeig1	6/237
19_Member	GO Biological Processes	GO:0045639	positive regulation of myeloid cell differentiation	-2.10518	Fes,Hcls1,Tgfb1,Eeig1	4/117
20_Summary	GO Biological Processes	GO:0019221	cytokine-mediated signaling pathway	-3.4215	Fcer1g,Gab1,Ifnar2,Cxcl12,Spi1,Iigp1,Il21r,Ifitm3,Appl2	9/-
20_Member	GO Biological Processes	GO:0019221	cytokine-mediated signaling pathway	-3.4215	Fcer1g,Gab1,Ifnar2,Cxcl12,Spi1,Iigp1,Il21r,Ifitm3,Appl2	9/330

## Sheet: lipid metabolism module AS
GroupID	Category	Term	Description	LogP	Symbols	InTerm_InList
1_Summary	Reactome Gene Sets	R-MMU-556833	Metabolism of lipids	-73.2164	Acadl,Acadvl,Acox1,Asah1,Cpt1a,Cpt2,Pcyt1a,Cyp1b1,Cyp2j6,Dbi,Degs1,Fdft1,Lpin1,Galc,Ggps1,Gm2a,Hmgcl,Hmgcs2,Hsd17b4,Pik3c2a,Pik3r1,Pip4k2a,Pip5k1b,Ppara,Ppt1,Ptgds,Scd1,Srebf1,Thrsp,Slc27a2,Agpat3,Asah2,Hsd17b12,Cyp2d22,Mbtps1,Cyp4f14,Inpp5e,Sptssb,Acer3,Pnpla2,Mboat2,Akr1b10,Acot7,Crot,Ehhadh,Acsl3,Etnk1,Mfsd2a,Cers2,Mtmr2,Pi4k2a,Pla1a,Acsbg1,Lbr,Acacb,Inpp5f,Acly,Abhd4,Tecr,Cyp4f15,Abhd3,Cds2,H…	78/-
1_Member	Reactome Gene Sets	R-MMU-556833	Metabolism of lipids	-73.2164	Acadl,Acadvl,Acox1,Asah1,Cpt1a,Cpt2,Pcyt1a,Cyp1b1,Cyp2j6,Dbi,Degs1,Fdft1,Lpin1,Galc,Ggps1,Gm2a,Hmgcl,Hmgcs2,Hsd17b4,Pik3c2a,Pik3r1,Pip4k2a,Pip5k1b,Ppara,Ppt1,Ptgds,Scd1,Srebf1,Thrsp,Slc27a2,Agpat3,Asah2,Hsd17b12,Cyp2d22,Mbtps1,Cyp4f14,Inpp5e,Sptssb,Acer3,Pnpla2,Mboat2,Akr1b10,Acot7,Crot,Ehhadh,Acsl3,Etnk1,Mfsd2a,Cers2,Mtmr2,Pi4k2a,Pla1a,Acsbg1,Lbr,Acacb,Inpp5f,Acly,Abhd4,Tecr,Cyp4f15,Abhd3,Cds2,H…	78/591
2_Summary	GO Biological Processes	GO:0008610	lipid biosynthetic process	-60.3522	Abca2,Asah1,Pcyt1a,Dgka,Degs1,Fdft1,Fgf2,Lpin1,G6pdx,Ggps1,Hmgcl,Hmgcs2,Pik3c2a,Pik3r1,Pip4k2a,Pip5k1b,Pld1,Prkag1,Ptgds,Pex2,Scd1,Scd2,St3gal4,St6galnac3,Srebf1,Bpnt1,Slc27a2,Ip6k1,Agpat3,Nus1,Asah2,Socs6,Hsd17b12,Sptssb,Acer3,Pnpla2,Mboat2,Acot7,Insig2,Acsl3,Etnk1,Ip6k2,Cers2,Pi4k2a,Acsbg1,Lbr,Acacb,Acly,Abhd4,Tecr,Abhd3,Cyb5r3,Cds2,Hsd17b11,Sgms1,Chpt1,Acsl6,Ormdl1,Fitm2,Pigv,Thnsl2,A4galt,Pga…	92/-
2_Member	GO Biological Processes	GO:0008610	lipid biosynthetic process	-60.3522	Abca2,Asah1,Pcyt1a,Dgka,Degs1,Fdft1,Fgf2,Lpin1,G6pdx,Ggps1,Hmgcl,Hmgcs2,Pik3c2a,Pik3r1,Pip4k2a,Pip5k1b,Pld1,Prkag1,Ptgds,Pex2,Scd1,Scd2,St3gal4,St6galnac3,Srebf1,Bpnt1,Slc27a2,Ip6k1,Agpat3,Nus1,Asah2,Socs6,Hsd17b12,Sptssb,Acer3,Pnpla2,Mboat2,Acot7,Insig2,Acsl3,Etnk1,Ip6k2,Cers2,Pi4k2a,Acsbg1,Lbr,Acacb,Acly,Abhd4,Tecr,Abhd3,Cyb5r3,Cds2,Hsd17b11,Sgms1,Chpt1,Acsl6,Ormdl1,Fitm2,Pigv,Thnsl2,A4galt,Pga…	67/534
2_Member	GO Biological Processes	GO:0046486	glycerolipid metabolic process	-49.8301	Cpt1a,Pcyt1a,Dgka,Dbi,Fgf2,Lpin1,Gpld1,Il6st,Lipe,Mecp2,Mttp,Pik3c2a,Pik3r1,Pip4k2a,Pip5k1b,Plcd4,Pld1,Ptpn11,Scd1,Bpnt1,Lypla2,Pla2g7,Ip6k1,Slc22a4,Socs6,Inpp5e,Pnpla2,Naaa,Mboat2,Pitpnc1,Insig2,Etnk1,Ip6k2,Mtmr2,Pi4k2a,Inpp5f,Abhd4,Abhd3,Cds2,Inpp5a,Chpt1,Acsl6,Pigv,Inpp4b,Pgap1,Pnpla7,Napepld,Pigs,Itpkb,Ocrl,Efr3b	51/329
2_Member	GO Biological Processes	GO:0006644	phospholipid metabolic process	-48.3519	Abca2,Pcyt1a,Dgka,Dbi,Fdft1,Fgf2,Lpin1,Gpld1,Hmgcs2,Lyst,Mecp2,Pik3c2a,Pik3r1,Pip4k2a,Pip5k1b,Plcd4,Pld1,Bpnt1,Pla2g7,Ip6k1,Agpat3,Nus1,Socs6,Inpp5e,Naaa,Mboat2,Pitpnc1,Etnk1,Ip6k2,Mtmr2,Pi4k2a,Inpp5f,Abhd4,Abhd3,Cds2,Sgms1,Inpp5a,Chpt1,Acsl6,Ormdl1,Fitm2,Pigv,Inpp4b,Pgap1,Pnpla7,Napepld,Pigs,Itpkb,Ocrl,Efr3b	50/329
2_Member	GO Biological Processes	GO:0006650	glycerophospholipid metabolic process	-39.1822	Pcyt1a,Dgka,Dbi,Fgf2,Lpin1,Gpld1,Mecp2,Pik3c2a,Pik3r1,Pip4k2a,Pip5k1b,Plcd4,Pld1,Bpnt1,Pla2g7,Ip6k1,Socs6,Inpp5e,Naaa,Mboat2,Pitpnc1,Etnk1,Ip6k2,Mtmr2,Pi4k2a,Inpp5f,Abhd4,Abhd3,Cds2,Inpp5a,Chpt1,Pigv,Inpp4b,Pgap1,Pnpla7,Napepld,Pigs,Itpkb,Ocrl,Efr3b	40/251
2_Member	GO Biological Processes	GO:0008654	phospholipid biosynthetic process	-28.2625	Pcyt1a,Dgka,Fgf2,Hmgcs2,Pik3c2a,Pik3r1,Pip4k2a,Pip5k1b,Pld1,Bpnt1,Ip6k1,Agpat3,Nus1,Socs6,Mboat2,Etnk1,Ip6k2,Pi4k2a,Abhd4,Cds2,Sgms1,Chpt1,Acsl6,Ormdl1,Fitm2,Pigv,Pgap1,Pigs,Itpkb,Efr3b	30/202
2_Member	GO Biological Processes	GO:0046488	phosphatidylinositol metabolic process	-24.3142	Fgf2,Gpld1,Pik3c2a,Pik3r1,Pip4k2a,Pip5k1b,Plcd4,Bpnt1,Ip6k1,Socs6,Inpp5e,Pitpnc1,Ip6k2,Mtmr2,Pi4k2a,Inpp5f,Inpp5a,Pigv,Inpp4b,Pgap1,Pigs,Itpkb,Ocrl,Efr3b	24/138
2_Member	GO Biological Processes	GO:0090407	organophosphate biosynthetic process	-23.6899	Atp5a1,Atp5b,Pcyt1a,Dgka,Fgf2,G6pdx,Hmgcs2,Pik3c2a,Pik3r1,Pip4k2a,Pip5k1b,Pld1,Bpnt1,Ip6k1,Agpat3,Nus1,Socs6,Mboat2,Acot7,Etnk1,Ip6k2,Pi4k2a,Acacb,Acly,Abhd4,Cds2,Sgms1,Chpt1,Acsl6,Ormdl1,Fitm2,Pigv,Pgap1,Pigs,Itpkb,Efr3b	36/471
2_Member	GO Biological Processes	GO:0045017	glycerolipid biosynthetic process	-22.6049	Pcyt1a,Dgka,Fgf2,Lpin1,Pik3c2a,Pik3r1,Pip4k2a,Pip5k1b,Pld1,Bpnt1,Ip6k1,Socs6,Pnpla2,Etnk1,Ip6k2,Pi4k2a,Abhd4,Cds2,Chpt1,Acsl6,Pigv,Pgap1,Pigs,Itpkb,Efr3b	25/183
2_Member	GO Biological Processes	GO:0046474	glycerophospholipid biosynthetic process	-20.2832	Pcyt1a,Dgka,Fgf2,Pik3c2a,Pik3r1,Pip4k2a,Pip5k1b,Pld1,Bpnt1,Ip6k1,Socs6,Etnk1,Ip6k2,Pi4k2a,Abhd4,Cds2,Chpt1,Pigv,Pgap1,Pigs,Itpkb,Efr3b	22/155
2_Member	GO Biological Processes	GO:0006661	phosphatidylinositol biosynthetic process	-14.5892	Fgf2,Pik3c2a,Pik3r1,Pip4k2a,Pip5k1b,Bpnt1,Ip6k1,Socs6,Ip6k2,Pi4k2a,Pigv,Pgap1,Pigs,Itpkb,Efr3b	15/96
2_Member	GO Biological Processes	GO:0046854	phosphatidylinositol phosphate biosynthetic process	-10.9256	Pik3c2a,Pik3r1,Pip4k2a,Bpnt1,Ip6k1,Socs6,Ip6k2,Pi4k2a,Itpkb,Efr3b	10/51
3_Summary	GO Biological Processes	GO:0019216	regulation of lipid metabolic process	-45.2977	Abca2,Acadl,Acadvl,Akt1,Alk,Asah1,Bmp6,Capn2,Cd81,Cpt1a,Dbi,Fgf1,Fgf2,Fgfr3,Lpin1,Fmo5,Gpld1,Htr2c,Nfkb1,Pcx,Pdk2,Pip4k2a,Por,Ppara,Ppargc1a,Pex2,Srebf1,Stat5b,Thrsp,Vav2,Sf1,Angptl4,Sirt2,Pnpla2,Lonp2,Insig2,Acsl3,Mfsd2a,Cers2,Mtmr2,Acacb,Bbs4,Golm1,Chrm5,Pik3ip1,Ormdl1,Fitm2,Zmpste24,Crebl2,Erlin2,Nr1d2,Cyp2j6	52/-
3_Member	GO Biological Processes	GO:0019216	regulation of lipid metabolic process	-45.2977	Abca2,Acadl,Acadvl,Akt1,Alk,Asah1,Bmp6,Capn2,Cd81,Cpt1a,Dbi,Fgf1,Fgf2,Fgfr3,Lpin1,Fmo5,Gpld1,Htr2c,Nfkb1,Pcx,Pdk2,Pip4k2a,Por,Ppara,Ppargc1a,Pex2,Srebf1,Stat5b,Thrsp,Vav2,Sf1,Angptl4,Sirt2,Pnpla2,Lonp2,Insig2,Acsl3,Mfsd2a,Cers2,Mtmr2,Acacb,Bbs4,Golm1,Chrm5,Pik3ip1,Ormdl1,Fitm2,Zmpste24,Crebl2,Erlin2,Nr1d2	51/401
3_Member	GO Biological Processes	GO:0046890	regulation of lipid biosynthetic process	-26.007	Abca2,Acadl,Acadvl,Akt1,Asah1,Bmp6,Capn2,Dbi,Fgf1,Lpin1,Gpld1,Htr2c,Nfkb1,Pcx,Por,Ppara,Ppargc1a,Pex2,Srebf1,Thrsp,Sf1,Sirt2,Insig2,Acsl3,Mfsd2a,Ormdl1,Fitm2,Crebl2,Erlin2	29/216
3_Member	GO Biological Processes	GO:0045834	positive regulation of lipid metabolic process	-19.53	Akt1,Bmp6,Capn2,Cd81,Cpt1a,Dbi,Fgf1,Fgf2,Fgfr3,Gpld1,Htr2c,Pcx,Por,Ppara,Ppargc1a,Srebf1,Vav2,Angptl4,Sirt2,Pnpla2,Acsl3,Mfsd2a,Crebl2	23/191
3_Member	GO Biological Processes	GO:0046889	positive regulation of lipid biosynthetic process	-14.7655	Akt1,Bmp6,Capn2,Dbi,Fgf1,Gpld1,Htr2c,Pcx,Por,Ppara,Ppargc1a,Srebf1,Sirt2,Acsl3,Mfsd2a,Crebl2	16/114
3_Member	GO Biological Processes	GO:0062013	positive regulation of small molecule metabolic process	-6.32223	Akt1,Bmp6,Cpt1a,Cyp2j6,Fgf1,Gpld1,Por,Ppara,Ppargc1a,Srebf1,Sirt2	11/186
4_Summary	GO Biological Processes	GO:0006631	fatty acid metabolic process	-43.8961	Acadl,Acadvl,Acox1,Asah1,Cpt1a,Cpt2,Cyp1b1,Cyp2j6,Dbi,Degs1,Ephx1,Lpin1,Hsd17b4,Lipe,Por,Ppara,Prkag1,Ptgds,Pex2,Scd1,Scd2,Tnfrsf1a,Ucp3,Lypla2,Slc27a2,Asah2,Cyp2d22,Cyp4f14,Naaa,Nudt7,Acot7,Crot,Ehhadh,Acsl3,Cyp2j9,Ptgr2,Acsbg1,Acacb,Acly,Tecr,Cyp4f15,Abhd3,Etfa,Cygb,Acsl6,Thnsl2,Acsf2,Acot11,Gpx4,Pcx,Ppt1,Thrsp,Hsd17b12	53/-
4_Member	GO Biological Processes	GO:0006631	fatty acid metabolic process	-43.8961	Acadl,Acadvl,Acox1,Asah1,Cpt1a,Cpt2,Cyp1b1,Cyp2j6,Dbi,Degs1,Ephx1,Lpin1,Hsd17b4,Lipe,Por,Ppara,Prkag1,Ptgds,Pex2,Scd1,Scd2,Tnfrsf1a,Ucp3,Lypla2,Slc27a2,Asah2,Cyp2d22,Cyp4f14,Naaa,Nudt7,Acot7,Crot,Ehhadh,Acsl3,Cyp2j9,Ptgr2,Acsbg1,Acacb,Acly,Tecr,Cyp4f15,Abhd3,Etfa,Cygb,Acsl6,Thnsl2,Acsf2,Acot11,Gpx4	49/377
4_Member	GO Biological Processes	GO:0032787	monocarboxylic acid metabolic process	-36.4494	Acadl,Acadvl,Acox1,Asah1,Cpt1a,Cpt2,Cyp1b1,Cyp2j6,Dbi,Degs1,Ephx1,Lpin1,Hsd17b4,Lipe,Pcx,Por,Ppara,Prkag1,Ptgds,Pex2,Scd1,Scd2,Tnfrsf1a,Ucp3,Lypla2,Slc27a2,Asah2,Cyp2d22,Cyp4f14,Naaa,Nudt7,Acot7,Crot,Ehhadh,Acsl3,Cyp2j9,Ptgr2,Acsbg1,Acacb,Acly,Tecr,Cyp4f15,Abhd3,Etfa,Cygb,Acsl6,Thnsl2,Acsf2,Acot11,Gpx4	50/566
4_Member	Reactome Gene Sets	R-MMU-8978868	Fatty acid metabolism	-29.6925	Acadl,Acadvl,Acox1,Cpt1a,Cpt2,Cyp1b1,Cyp2j6,Dbi,Hsd17b4,Ppt1,Ptgds,Scd1,Thrsp,Slc27a2,Hsd17b12,Cyp4f14,Acot7,Crot,Ehhadh,Acsl3,Acsbg1,Acacb,Acly,Tecr,Cyp4f15,Acsl6,Acsf2,Acot11,Gpx4	29/163
4_Member	GO Biological Processes	GO:0001676	long-chain fatty acid metabolic process	-16.4524	Acadl,Cpt1a,Cpt2,Cyp1b1,Cyp2j6,Ephx1,Lipe,Slc27a2,Asah2,Cyp2d22,Cyp4f14,Acot7,Acsl3,Cyp2j9,Acsbg1,Cyp4f15,Acsl6,Gpx4	18/130
4_Member	GO Biological Processes	GO:0072330	monocarboxylic acid biosynthetic process	-12.4964	Degs1,Prkag1,Ptgds,Pex2,Scd1,Scd2,Slc27a2,Asah2,Acot7,Acsl3,Acsbg1,Acacb,Acly,Tecr,Abhd3,Thnsl2	16/158
4_Member	GO Biological Processes	GO:0006633	fatty acid biosynthetic process	-12.1022	Degs1,Prkag1,Ptgds,Scd1,Scd2,Asah2,Acot7,Acsl3,Acsbg1,Acacb,Acly,Tecr,Abhd3,Thnsl2	14/115
4_Member	GO Biological Processes	GO:0046394	carboxylic acid biosynthetic process	-9.46651	Degs1,Prkag1,Ptgds,Pex2,Scd1,Scd2,Slc27a2,Asah2,Acot7,Acsl3,Acsbg1,Acacb,Acly,Tecr,Abhd3,Thnsl2	16/250
4_Member	GO Biological Processes	GO:0016053	organic acid biosynthetic process	-9.39041	Degs1,Prkag1,Ptgds,Pex2,Scd1,Scd2,Slc27a2,Asah2,Acot7,Acsl3,Acsbg1,Acacb,Acly,Tecr,Abhd3,Thnsl2	16/253
5_Summary	GO Biological Processes	GO:0016042	lipid catabolic process	-39.6544	Acadl,Acadvl,Acox1,Asah1,Cpt2,Cyp1b1,Lpin1,Galc,Gm2a,Hsd17b4,Lipe,Naga,Pafah1b2,Pafah1b3,Plcd4,Pld1,Ppt1,Pex2,Lypla2,Slc27a2,Pla2g7,Asah2,Sirt2,Cyp4f14,Acer3,Pnpla2,Naaa,Nudt7,Acot7,Crot,Ehhadh,Pla1a,Inpp5f,Abhd4,Cyp4f15,Abhd3,Etfa,Hsd17b11,Fitm2,Neu4,Pnpla7,Napepld,Dgka,Por,St3gal4,Inpp5e,Mboat2,Mtmr2,Cygb,Inpp5a,Inpp4b,Ocrl,Sgpp2,Hmgcl,Acad8,Thnsl2,Dhrs4,Acsl3,Acsl6,Lonp2,Atp5b,Acacb	62/-
5_Member	GO Biological Processes	GO:0016042	lipid catabolic process	-39.6544	Acadl,Acadvl,Acox1,Asah1,Cpt2,Cyp1b1,Lpin1,Galc,Gm2a,Hsd17b4,Lipe,Naga,Pafah1b2,Pafah1b3,Plcd4,Pld1,Ppt1,Pex2,Lypla2,Slc27a2,Pla2g7,Asah2,Sirt2,Cyp4f14,Acer3,Pnpla2,Naaa,Nudt7,Acot7,Crot,Ehhadh,Pla1a,Inpp5f,Abhd4,Cyp4f15,Abhd3,Etfa,Hsd17b11,Fitm2,Neu4,Pnpla7,Napepld	42/286
5_Member	GO Biological Processes	GO:0044242	cellular lipid catabolic process	-33.316	Acadl,Acadvl,Acox1,Asah1,Cpt2,Cyp1b1,Lpin1,Galc,Gm2a,Hsd17b4,Lipe,Naga,Pld1,Pex2,Lypla2,Slc27a2,Pla2g7,Asah2,Sirt2,Cyp4f14,Acer3,Pnpla2,Nudt7,Acot7,Crot,Ehhadh,Inpp5f,Cyp4f15,Abhd3,Etfa,Neu4,Pnpla7,Napepld	33/192
5_Member	GO Biological Processes	GO:0030258	lipid modification	-20.7071	Acadl,Acadvl,Acox1,Cpt2,Dgka,Hsd17b4,Por,Pex2,St3gal4,Slc27a2,Pla2g7,Inpp5e,Mboat2,Crot,Ehhadh,Mtmr2,Inpp5f,Etfa,Cygb,Inpp5a,Inpp4b,Ocrl,Sgpp2	23/170
5_Member	GO Biological Processes	GO:0009062	fatty acid catabolic process	-18.1242	Acadl,Acadvl,Acox1,Cpt2,Lpin1,Hsd17b4,Lipe,Pex2,Slc27a2,Cyp4f14,Nudt7,Acot7,Crot,Ehhadh,Cyp4f15,Abhd3,Etfa	17/88
5_Member	GO Biological Processes	GO:0072329	monocarboxylic acid catabolic process	-15.9242	Acadl,Acadvl,Acox1,Cpt2,Lpin1,Hsd17b4,Lipe,Pex2,Slc27a2,Cyp4f14,Nudt7,Acot7,Crot,Ehhadh,Cyp4f15,Abhd3,Etfa	17/117
5_Member	GO Biological Processes	GO:0016054	organic acid catabolic process	-14.6088	Acadl,Acadvl,Acox1,Cpt2,Lpin1,Hmgcl,Hsd17b4,Lipe,Pex2,Slc27a2,Cyp4f14,Acad8,Nudt7,Acot7,Crot,Ehhadh,Cyp4f15,Abhd3,Etfa,Thnsl2	20/220
5_Member	GO Biological Processes	GO:0046395	carboxylic acid catabolic process	-14.6088	Acadl,Acadvl,Acox1,Cpt2,Lpin1,Hmgcl,Hsd17b4,Lipe,Pex2,Slc27a2,Cyp4f14,Acad8,Nudt7,Acot7,Crot,Ehhadh,Cyp4f15,Abhd3,Etfa,Thnsl2	20/220
5_Member	GO Biological Processes	GO:0034440	lipid oxidation	-12.2507	Acadl,Acadvl,Acox1,Cpt2,Hsd17b4,Por,Pex2,Slc27a2,Pla2g7,Crot,Ehhadh,Etfa,Cygb	13/90
5_Member	GO Biological Processes	GO:0019395	fatty acid oxidation	-11.4165	Acadl,Acadvl,Acox1,Cpt2,Hsd17b4,Por,Pex2,Slc27a2,Crot,Ehhadh,Etfa,Cygb	12/82
5_Member	GO Biological Processes	GO:0044282	small molecule catabolic process	-11.4163	Acadl,Acadvl,Acox1,Cpt2,Lpin1,Hmgcl,Hsd17b4,Lipe,Pex2,Slc27a2,Cyp4f14,Acad8,Nudt7,Acot7,Crot,Ehhadh,Cyp4f15,Abhd3,Etfa,Thnsl2	20/325
5_Member	GO Biological Processes	GO:0006635	fatty acid beta-oxidation	-10.4155	Acadl,Acadvl,Acox1,Cpt2,Hsd17b4,Pex2,Slc27a2,Crot,Ehhadh,Etfa	10/57
5_Member	KEGG Pathway	mmu04146	Peroxisome - Mus musculus (house mouse)	-9.85448	Acox1,Hmgcl,Hsd17b4,Pex2,Slc27a2,Dhrs4,Nudt7,Crot,Ehhadh,Acsl3,Acsl6	11/86
5_Member	Reactome Gene Sets	R-MMU-9033241	Peroxisomal protein import	-9.82278	Acox1,Hmgcl,Hsd17b4,Pex2,Slc27a2,Dhrs4,Lonp2,Nudt7,Crot,Ehhadh	10/65
5_Member	Reactome Gene Sets	R-MMU-9609507	Protein localization	-9.04214	Acox1,Atp5b,Hmgcl,Hsd17b4,Pex2,Slc27a2,Dhrs4,Lonp2,Nudt7,Crot,Ehhadh	11/102
5_Member	Reactome Gene Sets	R-MMU-390918	Peroxisomal lipid metabolism	-5.57818	Acox1,Hsd17b4,Slc27a2,Crot,Ehhadh	5/27
5_Member	Reactome Gene Sets	R-MMU-390247	Beta-oxidation of very long chain fatty acids	-4.0488	Acox1,Hsd17b4,Ehhadh	3/11
5_Member	KEGG Pathway	mmu00640	Propanoate metabolism - Mus musculus (house mouse)	-2.66673	Acox1,Ehhadh,Acacb	3/31
6_Summary	GO Biological Processes	GO:1901615	organic hydroxy compound metabolic process	-29.7407	Abca1,Abca2,Asah1,Cebpa,Cyp1b1,Ephx1,Fdft1,Fech,Fgf2,Fgfr1,G6pdx,Hmgcs2,Lipe,Mecp2,Mttp,Npc1,Pex2,Srebf1,Sult1a1,Slc27a2,Ip6k1,Nus1,Asah2,Cyp2d22,Mbtps1,Cyp4f14,Sptssb,Acer3,Naaa,Retsat,Npc2,Insig2,Ip6k2,Lbr,Abhd4,Cyp4f15,Cyb5r3,Napepld,Erlin2,Itpkb,Sgpp2,Hsd17b4,Stat5b,Hsd17b12,Tecr,Hsd17b11,Ggps1,Scd1,Scd2,Acsl3,Akr1b10	51/-
6_Member	GO Biological Processes	GO:1901615	organic hydroxy compound metabolic process	-29.7407	Abca1,Abca2,Asah1,Cebpa,Cyp1b1,Ephx1,Fdft1,Fech,Fgf2,Fgfr1,G6pdx,Hmgcs2,Lipe,Mecp2,Mttp,Npc1,Pex2,Srebf1,Sult1a1,Slc27a2,Ip6k1,Nus1,Asah2,Cyp2d22,Mbtps1,Cyp4f14,Sptssb,Acer3,Naaa,Retsat,Npc2,Insig2,Ip6k2,Lbr,Abhd4,Cyp4f15,Cyb5r3,Napepld,Erlin2,Itpkb,Sgpp2	41/460
6_Member	GO Biological Processes	GO:0006066	alcohol metabolic process	-29.359	Abca1,Abca2,Asah1,Cebpa,Cyp1b1,Ephx1,Fdft1,Fech,Fgf2,Fgfr1,G6pdx,Hmgcs2,Lipe,Mecp2,Mttp,Npc1,Srebf1,Ip6k1,Nus1,Asah2,Mbtps1,Sptssb,Acer3,Naaa,Retsat,Npc2,Insig2,Ip6k2,Lbr,Abhd4,Cyb5r3,Napepld,Erlin2,Itpkb,Sgpp2	35/299
6_Member	GO Biological Processes	GO:0008202	steroid metabolic process	-22.7699	Abca1,Abca2,Cebpa,Cyp1b1,Fdft1,Fech,Fgfr1,G6pdx,Hmgcs2,Hsd17b4,Lipe,Mecp2,Mttp,Npc1,Pex2,Srebf1,Stat5b,Sult1a1,Slc27a2,Hsd17b12,Cyp2d22,Mbtps1,Npc2,Insig2,Lbr,Tecr,Cyb5r3,Hsd17b11,Erlin2	29/279
6_Member	GO Biological Processes	GO:1902652	secondary alcohol metabolic process	-15.9778	Abca1,Abca2,Cebpa,Fdft1,Fech,Fgfr1,G6pdx,Hmgcs2,Lipe,Mttp,Npc1,Srebf1,Mbtps1,Npc2,Insig2,Lbr,Cyb5r3,Erlin2	18/138
6_Member	GO Biological Processes	GO:0008203	cholesterol metabolic process	-15.3653	Abca1,Abca2,Cebpa,Fdft1,Fech,G6pdx,Hmgcs2,Lipe,Mttp,Npc1,Srebf1,Mbtps1,Npc2,Insig2,Lbr,Cyb5r3,Erlin2	17/126
6_Member	GO Biological Processes	GO:0016125	sterol metabolic process	-14.6329	Abca1,Abca2,Cebpa,Fdft1,Fech,G6pdx,Hmgcs2,Lipe,Mttp,Npc1,Srebf1,Mbtps1,Npc2,Insig2,Lbr,Cyb5r3,Erlin2	17/139
6_Member	GO Biological Processes	GO:0006694	steroid biosynthetic process	-9.97065	Fdft1,G6pdx,Hmgcs2,Pex2,Srebf1,Slc27a2,Hsd17b12,Insig2,Lbr,Tecr,Cyb5r3,Hsd17b11	12/108
6_Member	WikiPathways	WP4346	Cholesterol metabolism with Bloch and Kandutsch-Russell pathways	-9.37009	Abca1,Fdft1,Ggps1,Hmgcs2,Scd1,Scd2,Srebf1,Acsl3,Lbr	9/52
6_Member	GO Biological Processes	GO:0006695	cholesterol biosynthetic process	-7.35827	Fdft1,G6pdx,Hmgcs2,Srebf1,Insig2,Lbr,Cyb5r3	7/41
6_Member	GO Biological Processes	GO:1902653	secondary alcohol biosynthetic process	-7.35827	Fdft1,G6pdx,Hmgcs2,Srebf1,Insig2,Lbr,Cyb5r3	7/41
6_Member	Reactome Gene Sets	R-MMU-8957322	Metabolism of steroids	-6.94806	Fdft1,Ggps1,Hsd17b4,Srebf1,Slc27a2,Hsd17b12,Mbtps1,Akr1b10,Lbr,Hsd17b11	10/127
6_Member	GO Biological Processes	GO:0016126	sterol biosynthetic process	-6.92978	Fdft1,G6pdx,Hmgcs2,Srebf1,Insig2,Lbr,Cyb5r3	7/47
6_Member	Reactome Gene Sets	R-MMU-191273	Cholesterol biosynthesis	-4.08824	Fdft1,Ggps1,Srebf1,Lbr	4/28
7_Summary	GO Biological Processes	GO:0006643	membrane lipid metabolic process	-26.6711	Abca2,Asah1,Cyp1b1,Degs1,Galc,Gm2a,Gpld1,Naga,St3gal4,St6galnac3,Asah2,Sptssb,Acer3,Naaa,Cers2,Tecr,Sgms1,Spns2,Cerk,Ormdl1,Pigv,A4galt,Pgap1,Neu4,Pigs,Agmo,Itgb8,Sgpp2,Akt1,Cebpa,Hmgcl,Hmgcs2,Hsd17b4,Nudt7,Acot7,Ehhadh,Acsl3,Acacb,Acly,Abhd4,Acsl6,Fitm2,Napepld,Nfkb1,Pik3r1,Pld1,Tnfrsf1a	47/-
7_Member	GO Biological Processes	GO:0006643	membrane lipid metabolic process	-26.6711	Abca2,Asah1,Cyp1b1,Degs1,Galc,Gm2a,Gpld1,Naga,St3gal4,St6galnac3,Asah2,Sptssb,Acer3,Naaa,Cers2,Tecr,Sgms1,Spns2,Cerk,Ormdl1,Pigv,A4galt,Pgap1,Neu4,Pigs,Agmo,Itgb8,Sgpp2	28/184
7_Member	GO Biological Processes	GO:0006665	sphingolipid metabolic process	-18.5204	Abca2,Asah1,Degs1,Galc,Gm2a,St6galnac3,Asah2,Sptssb,Acer3,Naaa,Cers2,Tecr,Sgms1,Spns2,Cerk,Ormdl1,A4galt,Neu4,Itgb8,Sgpp2	20/140
7_Member	Reactome Gene Sets	R-MMU-428157	Sphingolipid metabolism	-14.78	Asah1,Degs1,Galc,Gm2a,Asah2,Sptssb,Acer3,Cers2,Sgms1,Spns2,Cerk,Ormdl1,Neu4,Sgpp2	14/75
7_Member	GO Biological Processes	GO:0006672	ceramide metabolic process	-14.7314	Abca2,Asah1,Degs1,Galc,Gm2a,St6galnac3,Asah2,Sptssb,Acer3,Cers2,Sgms1,Cerk,Ormdl1,Neu4,Itgb8	15/94
7_Member	GO Biological Processes	GO:0046467	membrane lipid biosynthetic process	-12.5839	Abca2,Asah1,Degs1,St3gal4,St6galnac3,Asah2,Sptssb,Acer3,Cers2,Sgms1,Ormdl1,Pigv,A4galt,Pgap1,Pigs	15/130
7_Member	GO Biological Processes	GO:0043603	amide metabolic process	-12.2673	Abca2,Akt1,Asah1,Cebpa,Degs1,Galc,Gm2a,Hmgcl,Hmgcs2,Hsd17b4,St6galnac3,Asah2,Sptssb,Acer3,Naaa,Nudt7,Acot7,Ehhadh,Acsl3,Cers2,Acacb,Acly,Abhd4,Sgms1,Acsl6,Cerk,Ormdl1,Fitm2,Neu4,Napepld,Itgb8	31/789
7_Member	KEGG Pathway	mmu00600	Sphingolipid metabolism - Mus musculus (house mouse)	-10.6625	Asah1,Degs1,Galc,Asah2,Acer3,Cers2,Sgms1,Cerk,Neu4,Sgpp2	10/54
7_Member	GO Biological Processes	GO:0030148	sphingolipid biosynthetic process	-9.47979	Abca2,Asah1,Degs1,St6galnac3,Asah2,Sptssb,Acer3,Cers2,Sgms1,Ormdl1,A4galt	11/93
7_Member	Reactome Gene Sets	R-MMU-1660661	Sphingolipid de novo biosynthesis	-9.20585	Degs1,Sptssb,Acer3,Cers2,Sgms1,Spns2,Ormdl1,Sgpp2	8/37
7_Member	KEGG Pathway	mmu04071	Sphingolipid signaling pathway - Mus musculus (house mouse)	-9.18291	Akt1,Asah1,Degs1,Nfkb1,Pik3r1,Pld1,Tnfrsf1a,Asah2,Sptssb,Cers2,Sgms1,Sgpp2	12/126
7_Member	WikiPathways	WP4344	Sphingolipid metabolism overview	-7.32114	Asah1,Degs1,Cers2,Sgms1,Cerk,Sgpp2	6/25
7_Member	WikiPathways	WP4690	Sphingolipid metabolism (integrated pathway)	-7.2102	Asah1,Degs1,Cers2,Sgms1,Cerk,Sgpp2	6/26
7_Member	GO Biological Processes	GO:0046513	ceramide biosynthetic process	-6.23192	Asah1,Degs1,St6galnac3,Asah2,Sptssb,Cers2,Sgms1	7/59
7_Member	GO Biological Processes	GO:0043604	amide biosynthetic process	-3.18632	Akt1,Asah1,Cebpa,Degs1,St6galnac3,Asah2,Sptssb,Cers2,Acacb,Acly,Sgms1,Acsl6,Ormdl1	13/543
8_Summary	GO Biological Processes	GO:0044283	small molecule biosynthetic process	-26.0165	Abca2,Asah1,Degs1,Ephx1,Fdft1,Fgf2,G6pdx,Hmgcl,Hmgcs2,Pcx,Ppara,Ppargc1a,Prkag1,Ptgds,Pex2,Scd1,Scd2,Srebf1,Slc27a2,Ip6k1,Nus1,Asah2,Sptssb,Acer3,Acot7,Insig2,Acsl3,Ip6k2,Acsbg1,Lbr,Acacb,Acly,Tecr,Abhd3,Cyb5r3,Thnsl2,Itpkb,Cyp2d22,Mecp2,Naaa,Sgpp2	41/-
8_Member	GO Biological Processes	GO:0044283	small molecule biosynthetic process	-26.0165	Abca2,Asah1,Degs1,Ephx1,Fdft1,Fgf2,G6pdx,Hmgcl,Hmgcs2,Pcx,Ppara,Ppargc1a,Prkag1,Ptgds,Pex2,Scd1,Scd2,Srebf1,Slc27a2,Ip6k1,Nus1,Asah2,Sptssb,Acer3,Acot7,Insig2,Acsl3,Ip6k2,Acsbg1,Lbr,Acacb,Acly,Tecr,Abhd3,Cyb5r3,Thnsl2,Itpkb	37/435
8_Member	GO Biological Processes	GO:0046165	alcohol biosynthetic process	-18.6648	Abca2,Asah1,Ephx1,Fdft1,Fgf2,G6pdx,Hmgcs2,Srebf1,Ip6k1,Nus1,Asah2,Sptssb,Acer3,Insig2,Ip6k2,Lbr,Cyb5r3,Itpkb	18/99
8_Member	GO Biological Processes	GO:1901617	organic hydroxy compound biosynthetic process	-18.0314	Abca2,Asah1,Ephx1,Fdft1,Fgf2,G6pdx,Hmgcs2,Pex2,Srebf1,Slc27a2,Ip6k1,Nus1,Asah2,Cyp2d22,Sptssb,Acer3,Insig2,Ip6k2,Lbr,Cyb5r3,Itpkb	21/171
8_Member	GO Biological Processes	GO:0019751	polyol metabolic process	-12.1239	Abca2,Asah1,Ephx1,Fgf2,Mecp2,Ip6k1,Asah2,Sptssb,Acer3,Naaa,Ip6k2,Itpkb,Sgpp2	13/92
8_Member	GO Biological Processes	GO:0046173	polyol biosynthetic process	-11.2071	Abca2,Asah1,Ephx1,Fgf2,Ip6k1,Asah2,Sptssb,Acer3,Ip6k2,Itpkb	10/48
8_Member	GO Biological Processes	GO:0034311	diol metabolic process	-10.0036	Abca2,Asah1,Ephx1,Asah2,Sptssb,Acer3,Naaa,Sgpp2	8/30
8_Member	GO Biological Processes	GO:0006670	sphingosine metabolic process	-9.75671	Abca2,Asah1,Asah2,Sptssb,Acer3,Naaa,Sgpp2	7/20
8_Member	GO Biological Processes	GO:0046519	sphingoid metabolic process	-9.42038	Abca2,Asah1,Asah2,Sptssb,Acer3,Naaa,Sgpp2	7/22
8_Member	GO Biological Processes	GO:0034312	diol biosynthetic process	-7.68754	Abca2,Asah1,Ephx1,Asah2,Sptssb,Acer3	6/22
8_Member	GO Biological Processes	GO:0046512	sphingosine biosynthetic process	-7.14561	Abca2,Asah1,Asah2,Sptssb,Acer3	5/14
8_Member	GO Biological Processes	GO:0046520	sphingoid biosynthetic process	-7.14561	Abca2,Asah1,Asah2,Sptssb,Acer3	5/14
9_Summary	Reactome Gene Sets	R-MMU-1483257	Phospholipid metabolism	-18.4156	Pcyt1a,Lpin1,Pik3c2a,Pik3r1,Pip4k2a,Pip5k1b,Agpat3,Inpp5e,Pnpla2,Mboat2,Etnk1,Mfsd2a,Mtmr2,Pi4k2a,Pla1a,Inpp5f,Abhd4,Abhd3,Cds2,Chpt1,Inpp4b,Ocrl,Dgka,Pld1,Lypla2,Pnpla7,Dbi,Mecp2,Pla2g7,Gpx4	30/-
9_Member	Reactome Gene Sets	R-MMU-1483257	Phospholipid metabolism	-18.4156	Pcyt1a,Lpin1,Pik3c2a,Pik3r1,Pip4k2a,Pip5k1b,Agpat3,Inpp5e,Pnpla2,Mboat2,Etnk1,Mfsd2a,Mtmr2,Pi4k2a,Pla1a,Inpp5f,Abhd4,Abhd3,Cds2,Chpt1,Inpp4b,Ocrl	22/188
9_Member	KEGG Pathway	mmu00564	Glycerophospholipid metabolism - Mus musculus (house mouse)	-10.4751	Pcyt1a,Dgka,Lpin1,Pld1,Lypla2,Agpat3,Mboat2,Etnk1,Pla1a,Cds2,Chpt1,Pnpla7	12/98
9_Member	Reactome Gene Sets	R-MMU-1483206	Glycerophospholipid biosynthesis	-9.64787	Pcyt1a,Lpin1,Agpat3,Pnpla2,Mboat2,Etnk1,Mfsd2a,Pla1a,Abhd4,Abhd3,Cds2,Chpt1	12/115
9_Member	GO Biological Processes	GO:0046470	phosphatidylcholine metabolic process	-7.89417	Pcyt1a,Dbi,Mecp2,Pla2g7,Mboat2,Abhd3,Chpt1,Pnpla7	8/53
9_Member	WikiPathways	WP4345	Glycerolipids and glycerophospholipids	-5.94652	Pcyt1a,Pld1,Pnpla2,Etnk1,Chpt1	5/23
9_Member	Reactome Gene Sets	R-MMU-1483191	Synthesis of PC	-5.84799	Pcyt1a,Lpin1,Mfsd2a,Abhd3,Chpt1	5/24
9_Member	WikiPathways	WP1770	One-carbon metabolism and related pathways	-4.14353	Pcyt1a,Pld1,Etnk1,Chpt1,Gpx4	5/52
9_Member	WikiPathways	WP1771	Kennedy pathway	-3.71319	Pcyt1a,Etnk1,Chpt1	3/14
10_Summary	KEGG Pathway	mmu01212	Fatty acid metabolism - Mus musculus (house mouse)	-17.6311	Acadl,Acadvl,Acox1,Cpt1a,Cpt2,Hsd17b4,Ppt1,Scd1,Scd2,Hsd17b12,Ehhadh,Acsl3,Acsbg1,Tecr,Acsl6,Dbi,Hmgcs2,Ppara,Slc27a2,Angptl4,Lipe,Pnpla2,Slc22a4,Crot,Mttp,Atp5a1,Atp5b,Fgfr1,Ppargc1a,Prkag1,Thrsp,Acacb,Mboat2	33/-
10_Member	KEGG Pathway	mmu01212	Fatty acid metabolism - Mus musculus (house mouse)	-17.6311	Acadl,Acadvl,Acox1,Cpt1a,Cpt2,Hsd17b4,Ppt1,Scd1,Scd2,Hsd17b12,Ehhadh,Acsl3,Acsbg1,Tecr,Acsl6	15/62
10_Member	WikiPathways	WP2316	PPAR signaling pathway	-15.6636	Acadl,Acox1,Cpt1a,Cpt2,Dbi,Hmgcs2,Ppara,Scd1,Scd2,Slc27a2,Angptl4,Ehhadh,Acsl3,Acsbg1,Acsl6	15/82
10_Member	KEGG Pathway	mmu03320	PPAR signaling pathway - Mus musculus (house mouse)	-15.1024	Acadl,Acox1,Cpt1a,Cpt2,Dbi,Hmgcs2,Ppara,Scd1,Scd2,Slc27a2,Angptl4,Ehhadh,Acsl3,Acsbg1,Acsl6	15/89
10_Member	WikiPathways	WP1269	Fatty acid beta-oxidation	-9.52427	Acadl,Acadvl,Cpt1a,Cpt2,Lipe,Pnpla2,Acsl3,Acsl6	8/34
10_Member	KEGG Pathway	mmu00071	Fatty acid degradation - Mus musculus (house mouse)	-9.37009	Acadl,Acadvl,Acox1,Cpt1a,Cpt2,Ehhadh,Acsl3,Acsbg1,Acsl6	9/52
10_Member	WikiPathways	WP401	Mitochondrial long chain fatty acid beta-oxidation	-8.63881	Acadl,Acadvl,Cpt1a,Cpt2,Ehhadh,Acsl3	6/16
10_Member	GO Biological Processes	GO:0009437	carnitine metabolic process	-7.33456	Acadl,Cpt1a,Cpt2,Slc22a4,Crot	5/13
10_Member	GO Biological Processes	GO:0006577	amino-acid betaine metabolic process	-6.81267	Acadl,Cpt1a,Cpt2,Slc22a4,Crot	5/16
10_Member	WikiPathways	WP2318	Fatty acid oxidation	-6.02631	Acadvl,Cpt1a,Cpt2,Mttp	4/10
10_Member	KEGG Pathway	mmu04714	Thermogenesis - Mus musculus (house mouse)	-5.40138	Atp5a1,Atp5b,Cpt1a,Cpt2,Fgfr1,Lipe,Ppargc1a,Prkag1,Pnpla2,Acsl3,Acsl6	11/231
10_Member	Reactome Gene Sets	R-MMU-200425	Carnitine metabolism	-5.35943	Cpt1a,Cpt2,Thrsp,Acacb	4/14
10_Member	GO Biological Processes	GO:0006575	cellular modified amino acid metabolic process	-3.32911	Acadl,Cpt1a,Cpt2,Slc22a4,Mboat2,Crot	6/118
11_Summary	KEGG Pathway	mmu04070	Phosphatidylinositol signaling system - Mus musculus (house mouse)	-17.443	Dgka,Pik3c2a,Pik3r1,Pip4k2a,Pip5k1b,Plcd4,Ip6k1,Inpp5e,Ip6k2,Mtmr2,Pi4k2a,Inpp5f,Cds2,Inpp5a,Inpp4b,Itpkb,Ocrl,Sgpp2,Ptpn11,Thnsl2	20/-
11_Member	KEGG Pathway	mmu04070	Phosphatidylinositol signaling system - Mus musculus (house mouse)	-17.443	Dgka,Pik3c2a,Pik3r1,Pip4k2a,Pip5k1b,Plcd4,Ip6k1,Inpp5e,Ip6k2,Mtmr2,Pi4k2a,Inpp5f,Cds2,Inpp5a,Inpp4b,Itpkb,Ocrl	17/96
11_Member	KEGG Pathway	mmu00562	Inositol phosphate metabolism - Mus musculus (house mouse)	-12.1171	Pik3c2a,Pip4k2a,Pip5k1b,Plcd4,Inpp5e,Mtmr2,Pi4k2a,Inpp5f,Inpp5a,Inpp4b,Itpkb,Ocrl	12/72
11_Member	Reactome Gene Sets	R-MMU-1483255	PI Metabolism	-9.2473	Pik3c2a,Pik3r1,Pip4k2a,Pip5k1b,Inpp5e,Mtmr2,Pi4k2a,Inpp5f,Inpp4b,Ocrl	10/74
11_Member	GO Biological Processes	GO:0046839	phospholipid dephosphorylation	-7.68528	Inpp5e,Mtmr2,Inpp5f,Inpp5a,Inpp4b,Ocrl,Sgpp2	7/37
11_Member	GO Biological Processes	GO:0046856	phosphatidylinositol dephosphorylation	-7.55926	Inpp5e,Mtmr2,Inpp5f,Inpp5a,Inpp4b,Ocrl	6/23
11_Member	Reactome Gene Sets	R-MMU-1483249	Inositol phosphate metabolism	-6.99677	Plcd4,Ip6k1,Ip6k2,Inpp5a,Inpp4b,Itpkb,Ocrl	7/46
11_Member	Reactome Gene Sets	R-MMU-1660516	Synthesis of PIPs at the early endosome membrane	-6.97246	Pik3c2a,Mtmr2,Pi4k2a,Inpp5f,Inpp4b	5/15
11_Member	Reactome Gene Sets	R-MMU-1660499	Synthesis of PIPs at the plasma membrane	-6.86436	Pik3c2a,Pik3r1,Pip4k2a,Pip5k1b,Pi4k2a,Inpp4b,Ocrl	7/48
11_Member	Reactome Gene Sets	R-MMU-1660514	Synthesis of PIPs at the Golgi membrane	-4.99179	Pik3c2a,Inpp5e,Pi4k2a,Ocrl	4/17
11_Member	Reactome Gene Sets	R-MMU-1855183	Synthesis of IP2, IP, and Ins in the cytosol	-4.18443	Inpp5a,Inpp4b,Ocrl	3/10
11_Member	GO Biological Processes	GO:0016311	dephosphorylation	-4.05002	Ptpn11,Inpp5e,Mtmr2,Inpp5f,Inpp5a,Thnsl2,Inpp4b,Ocrl,Sgpp2	9/217
12_Summary	GO Biological Processes	GO:0045833	negative regulation of lipid metabolic process	-15.9242	Abca2,Acadl,Acadvl,Akt1,Alk,Dbi,Lpin1,Gpld1,Nfkb1,Pip4k2a,Srebf1,Insig2,Mfsd2a,Acacb,Pik3ip1,Ormdl1,Erlin2,Sirt2	18/-
12_Member	GO Biological Processes	GO:0045833	negative regulation of lipid metabolic process	-15.9242	Abca2,Acadl,Acadvl,Akt1,Alk,Dbi,Lpin1,Gpld1,Nfkb1,Pip4k2a,Srebf1,Insig2,Mfsd2a,Acacb,Pik3ip1,Ormdl1,Erlin2	17/117
12_Member	GO Biological Processes	GO:0051055	negative regulation of lipid biosynthetic process	-7.3973	Abca2,Acadl,Acadvl,Lpin1,Nfkb1,Insig2,Ormdl1,Erlin2	8/61
12_Member	GO Biological Processes	GO:0042304	regulation of fatty acid biosynthetic process	-5.34152	Acadl,Acadvl,Srebf1,Sirt2,Insig2,Erlin2	6/52
12_Member	GO Biological Processes	GO:0045717	negative regulation of fatty acid biosynthetic process	-4.78564	Acadl,Acadvl,Insig2,Erlin2	4/19
12_Member	GO Biological Processes	GO:0032933	SREBP signaling pathway	-4.18443	Srebf1,Insig2,Erlin2	3/10
12_Member	GO Biological Processes	GO:0045939	negative regulation of steroid metabolic process	-4.15236	Abca2,Nfkb1,Insig2,Erlin2	4/27
12_Member	GO Biological Processes	GO:0071501	cellular response to sterol depletion	-4.0488	Srebf1,Insig2,Erlin2	3/11
12_Member	GO Biological Processes	GO:0006991	response to sterol depletion	-3.92653	Srebf1,Insig2,Erlin2	3/12
12_Member	GO Biological Processes	GO:0010894	negative regulation of steroid biosynthetic process	-2.94182	Nfkb1,Insig2,Erlin2	3/25
12_Member	GO Biological Processes	GO:0006984	ER-nucleus signaling pathway	-2.79616	Srebf1,Insig2,Erlin2	3/28
13_Summary	GO Biological Processes	GO:0019218	regulation of steroid metabolic process	-14.7036	Abca2,Acadl,Acadvl,Asah1,Bmp6,Fgf1,Fmo5,Nfkb1,Por,Ppargc1a,Pex2,Srebf1,Stat5b,Sf1,Insig2,Erlin2,Zmpste24,Ptpn11,Mboat2	19/-
13_Member	GO Biological Processes	GO:0019218	regulation of steroid metabolic process	-14.7036	Abca2,Acadl,Acadvl,Asah1,Bmp6,Fgf1,Fmo5,Nfkb1,Por,Ppargc1a,Pex2,Srebf1,Stat5b,Sf1,Insig2,Erlin2	16/115
13_Member	GO Biological Processes	GO:0050810	regulation of steroid biosynthetic process	-9.74402	Asah1,Bmp6,Fgf1,Nfkb1,Por,Ppargc1a,Pex2,Srebf1,Sf1,Insig2,Erlin2	11/88
13_Member	GO Biological Processes	GO:0090181	regulation of cholesterol metabolic process	-8.4037	Acadl,Acadvl,Fgf1,Fmo5,Por,Pex2,Srebf1,Erlin2	8/46
13_Member	GO Biological Processes	GO:1902930	regulation of alcohol biosynthetic process	-6.5587	Bmp6,Fgf1,Nfkb1,Por,Pex2,Srebf1,Erlin2	7/53
13_Member	GO Biological Processes	GO:0045540	regulation of cholesterol biosynthetic process	-6.15908	Fgf1,Por,Pex2,Srebf1,Erlin2	5/21
13_Member	GO Biological Processes	GO:0106118	regulation of sterol biosynthetic process	-6.15908	Fgf1,Por,Pex2,Srebf1,Erlin2	5/21
13_Member	GO Biological Processes	GO:0010893	positive regulation of steroid biosynthetic process	-5.41642	Bmp6,Fgf1,Por,Ppargc1a,Srebf1	5/29
13_Member	GO Biological Processes	GO:0045940	positive regulation of steroid metabolic process	-4.76011	Bmp6,Fgf1,Por,Ppargc1a,Srebf1	5/39
13_Member	GO Biological Processes	GO:0032350	regulation of hormone metabolic process	-4.14353	Bmp6,Nfkb1,Por,Ppargc1a,Zmpste24	5/52
13_Member	GO Biological Processes	GO:0045542	positive regulation of cholesterol biosynthetic process	-4.0488	Fgf1,Por,Srebf1	3/11
13_Member	GO Biological Processes	GO:0106120	positive regulation of sterol biosynthetic process	-4.0488	Fgf1,Por,Srebf1	3/11
13_Member	GO Biological Processes	GO:0046885	regulation of hormone biosynthetic process	-3.96727	Bmp6,Nfkb1,Por,Ppargc1a	4/30
13_Member	GO Biological Processes	GO:1902932	positive regulation of alcohol biosynthetic process	-3.96727	Bmp6,Fgf1,Por,Srebf1	4/30
13_Member	GO Biological Processes	GO:0046886	positive regulation of hormone biosynthetic process	-3.71319	Bmp6,Por,Ppargc1a	3/14
13_Member	GO Biological Processes	GO:0090205	positive regulation of cholesterol metabolic process	-3.10806	Fgf1,Por,Srebf1	3/22
13_Member	GO Biological Processes	GO:0032330	regulation of chondrocyte differentiation	-2.9426	Bmp6,Por,Ptpn11,Mboat2	4/55
13_Member	GO Biological Processes	GO:0032352	positive regulation of hormone metabolic process	-2.94182	Bmp6,Por,Ppargc1a	3/25
13_Member	GO Biological Processes	GO:0061035	regulation of cartilage development	-2.48898	Bmp6,Por,Ptpn11,Mboat2	4/73
14_Summary	GO Biological Processes	GO:0062012	regulation of small molecule metabolic process	-13.9161	Acadl,Acadvl,Akt1,Bmp6,Cpt1a,Cyp2j6,Dbi,Fgf1,Fmo5,Gpld1,Nfkb1,Pdk2,Por,Ppara,Ppargc1a,Pex2,Srebf1,Sirt2,Lonp2,Insig2,Mfsd2a,Acacb,Zmpste24,Erlin2,Alk,Pnpla2,Npc1,Mtmr2,Nr1d2	29/-
14_Member	GO Biological Processes	GO:0062012	regulation of small molecule metabolic process	-13.9161	Acadl,Acadvl,Akt1,Bmp6,Cpt1a,Cyp2j6,Dbi,Fgf1,Fmo5,Gpld1,Nfkb1,Pdk2,Por,Ppara,Ppargc1a,Pex2,Srebf1,Sirt2,Lonp2,Insig2,Mfsd2a,Acacb,Zmpste24,Erlin2	24/379
14_Member	GO Biological Processes	GO:0019217	regulation of fatty acid metabolic process	-13.6193	Acadl,Acadvl,Akt1,Cpt1a,Dbi,Pdk2,Ppara,Ppargc1a,Srebf1,Sirt2,Lonp2,Insig2,Mfsd2a,Acacb,Erlin2	15/111
14_Member	GO Biological Processes	GO:0010565	regulation of cellular ketone metabolic process	-12.2847	Acadl,Acadvl,Akt1,Bmp6,Cpt1a,Dbi,Pdk2,Ppara,Ppargc1a,Srebf1,Sirt2,Lonp2,Insig2,Mfsd2a,Acacb,Erlin2	16/163
14_Member	GO Biological Processes	GO:0046320	regulation of fatty acid oxidation	-11.5096	Acadl,Acadvl,Akt1,Cpt1a,Dbi,Ppara,Ppargc1a,Lonp2,Mfsd2a,Acacb	10/45
14_Member	GO Biological Processes	GO:0045922	negative regulation of fatty acid metabolic process	-9.00964	Acadl,Acadvl,Akt1,Dbi,Insig2,Mfsd2a,Acacb,Erlin2	8/39
14_Member	GO Biological Processes	GO:0062014	negative regulation of small molecule metabolic process	-8.48129	Acadl,Acadvl,Akt1,Dbi,Nfkb1,Ppara,Ppargc1a,Insig2,Mfsd2a,Acacb,Erlin2	11/115
14_Member	GO Biological Processes	GO:0046322	negative regulation of fatty acid oxidation	-8.27967	Acadl,Acadvl,Akt1,Dbi,Mfsd2a,Acacb	6/18
14_Member	GO Biological Processes	GO:0050994	regulation of lipid catabolic process	-8.06778	Akt1,Alk,Cpt1a,Dbi,Gpld1,Pnpla2,Lonp2,Mfsd2a,Acacb	9/72
14_Member	GO Biological Processes	GO:0031998	regulation of fatty acid beta-oxidation	-7.55926	Akt1,Cpt1a,Dbi,Lonp2,Mfsd2a,Acacb	6/23
14_Member	GO Biological Processes	GO:0031999	negative regulation of fatty acid beta-oxidation	-6.79596	Akt1,Dbi,Mfsd2a,Acacb	4/7
14_Member	GO Biological Processes	GO:0050995	negative regulation of lipid catabolic process	-6.72031	Akt1,Alk,Dbi,Gpld1,Mfsd2a,Acacb	6/31
14_Member	GO Biological Processes	GO:0009895	negative regulation of catabolic process	-3.84855	Akt1,Alk,Dbi,Gpld1,Npc1,Ppara,Ppargc1a,Sirt2,Mfsd2a,Mtmr2,Acacb	11/341
14_Member	GO Biological Processes	GO:0031330	negative regulation of cellular catabolic process	-3.70177	Akt1,Dbi,Gpld1,Npc1,Sirt2,Mfsd2a,Mtmr2,Acacb	8/190
14_Member	GO Biological Processes	GO:0097009	energy homeostasis	-3.00427	Alk,Ppargc1a,Mfsd2a,Acacb,Nr1d2	5/91
15_Summary	GO Biological Processes	GO:1901568	fatty acid derivative metabolic process	-13.349	Hmgcl,Hmgcs2,Hsd17b4,Lypla2,Cyp4f14,Nudt7,Acot7,Acsl3,Cyp4f15,Acsl6,Fitm2,Ehhadh,Acacb,Acly,Crot,Atp5a1,Atp5b,Fmo5,G6pdx,Pcx,Stat5b,Sult1a1,Npc1,St3gal4,St6galnac3,Nus1,Pigv,A4galt,Pgap1,Pigs	30/-
15_Member	GO Biological Processes	GO:1901568	fatty acid derivative metabolic process	-13.349	Hmgcl,Hmgcs2,Hsd17b4,Lypla2,Cyp4f14,Nudt7,Acot7,Acsl3,Cyp4f15,Acsl6,Fitm2	11/43
15_Member	GO Biological Processes	GO:0006637	acyl-CoA metabolic process	-10.0843	Hmgcl,Hmgcs2,Hsd17b4,Nudt7,Acot7,Ehhadh,Acsl3,Acacb,Acly,Acsl6,Fitm2	11/82
15_Member	GO Biological Processes	GO:0035383	thioester metabolic process	-10.0843	Hmgcl,Hmgcs2,Hsd17b4,Nudt7,Acot7,Ehhadh,Acsl3,Acacb,Acly,Acsl6,Fitm2	11/82
15_Member	GO Biological Processes	GO:0033865	nucleoside bisphosphate metabolic process	-10.0672	Hmgcl,Hmgcs2,Hsd17b4,Nudt7,Acot7,Crot,Ehhadh,Acsl3,Acacb,Acly,Acsl6,Fitm2	12/106
15_Member	GO Biological Processes	GO:0033875	ribonucleoside bisphosphate metabolic process	-10.0672	Hmgcl,Hmgcs2,Hsd17b4,Nudt7,Acot7,Crot,Ehhadh,Acsl3,Acacb,Acly,Acsl6,Fitm2	12/106
15_Member	GO Biological Processes	GO:0034032	purine nucleoside bisphosphate metabolic process	-10.0672	Hmgcl,Hmgcs2,Hsd17b4,Nudt7,Acot7,Crot,Ehhadh,Acsl3,Acacb,Acly,Acsl6,Fitm2	12/106
15_Member	GO Biological Processes	GO:0035337	fatty-acyl-CoA metabolic process	-8.27967	Hsd17b4,Nudt7,Acot7,Acsl3,Acsl6,Fitm2	6/18
15_Member	GO Biological Processes	GO:0006163	purine nucleotide metabolic process	-7.41246	Atp5a1,Atp5b,Fmo5,G6pdx,Hmgcl,Hmgcs2,Hsd17b4,Pcx,Nudt7,Acot7,Crot,Ehhadh,Acsl3,Acacb,Acly,Acsl6,Fitm2	17/396
15_Member	GO Biological Processes	GO:0072521	purine-containing compound metabolic process	-6.88403	Atp5a1,Atp5b,Fmo5,G6pdx,Hmgcl,Hmgcs2,Hsd17b4,Pcx,Nudt7,Acot7,Crot,Ehhadh,Acsl3,Acacb,Acly,Acsl6,Fitm2	17/431
15_Member	GO Biological Processes	GO:0009117	nucleotide metabolic process	-6.65987	Atp5a1,Atp5b,Fmo5,G6pdx,Hmgcl,Hmgcs2,Hsd17b4,Pcx,Nudt7,Acot7,Crot,Ehhadh,Acsl3,Acacb,Acly,Acsl6,Fitm2	17/447
15_Member	GO Biological Processes	GO:0019693	ribose phosphate metabolic process	-6.63489	Atp5a1,Atp5b,G6pdx,Hmgcl,Hmgcs2,Hsd17b4,Nudt7,Acot7,Crot,Ehhadh,Acsl3,Acacb,Acly,Acsl6,Fitm2	15/347
15_Member	GO Biological Processes	GO:0006753	nucleoside phosphate metabolic process	-6.5115	Atp5a1,Atp5b,Fmo5,G6pdx,Hmgcl,Hmgcs2,Hsd17b4,Pcx,Nudt7,Acot7,Crot,Ehhadh,Acsl3,Acacb,Acly,Acsl6,Fitm2	17/458
15_Member	GO Biological Processes	GO:0009150	purine ribonucleotide metabolic process	-6.33728	Atp5a1,Atp5b,Hmgcl,Hmgcs2,Hsd17b4,Nudt7,Acot7,Crot,Ehhadh,Acsl3,Acacb,Acly,Acsl6,Fitm2	14/317
15_Member	GO Biological Processes	GO:0006790	sulfur compound metabolic process	-6.078	Hmgcl,Hmgcs2,Hsd17b4,Stat5b,Sult1a1,Nudt7,Acot7,Ehhadh,Acsl3,Acacb,Acly,Acsl6,Fitm2	13/285
15_Member	GO Biological Processes	GO:0009259	ribonucleotide metabolic process	-6.03555	Atp5a1,Atp5b,Hmgcl,Hmgcs2,Hsd17b4,Nudt7,Acot7,Crot,Ehhadh,Acsl3,Acacb,Acly,Acsl6,Fitm2	14/336
15_Member	GO Biological Processes	GO:0055086	nucleobase-containing small molecule metabolic process	-5.82053	Atp5a1,Atp5b,Fmo5,G6pdx,Hmgcl,Hmgcs2,Hsd17b4,Pcx,Nudt7,Acot7,Crot,Ehhadh,Acsl3,Acacb,Acly,Acsl6,Fitm2	17/514
15_Member	GO Biological Processes	GO:1901137	carbohydrate derivative biosynthetic process	-4.26461	Atp5a1,Atp5b,G6pdx,Npc1,St3gal4,St6galnac3,Nus1,Acot7,Acacb,Acly,Acsl6,Pigv,A4galt,Pgap1,Pigs	15/545
15_Member	GO Biological Processes	GO:0006084	acetyl-CoA metabolic process	-3.85493	Hmgcs2,Nudt7,Acacb,Acly	4/32
15_Member	GO Biological Processes	GO:0033866	nucleoside bisphosphate biosynthetic process	-3.80163	Acot7,Acacb,Acly,Acsl6	4/33
15_Member	GO Biological Processes	GO:0034030	ribonucleoside bisphosphate biosynthetic process	-3.80163	Acot7,Acacb,Acly,Acsl6	4/33
15_Member	GO Biological Processes	GO:0034033	purine nucleoside bisphosphate biosynthetic process	-3.80163	Acot7,Acacb,Acly,Acsl6	4/33
15_Member	GO Biological Processes	GO:0035384	thioester biosynthetic process	-3.05002	Acacb,Acly,Acsl6	3/23
15_Member	GO Biological Processes	GO:0071616	acyl-CoA biosynthetic process	-3.05002	Acacb,Acly,Acsl6	3/23
15_Member	GO Biological Processes	GO:0046390	ribose phosphate biosynthetic process	-2.92123	Atp5a1,Atp5b,G6pdx,Acot7,Acacb,Acly,Acsl6	7/193
15_Member	GO Biological Processes	GO:0006164	purine nucleotide biosynthetic process	-2.85727	Atp5a1,Atp5b,G6pdx,Acot7,Acacb,Acly,Acsl6	7/198
15_Member	GO Biological Processes	GO:0072522	purine-containing compound biosynthetic process	-2.75903	Atp5a1,Atp5b,G6pdx,Acot7,Acacb,Acly,Acsl6	7/206
15_Member	GO Biological Processes	GO:0009165	nucleotide biosynthetic process	-2.49118	Atp5a1,Atp5b,G6pdx,Acot7,Acacb,Acly,Acsl6	7/230
15_Member	GO Biological Processes	GO:0009152	purine ribonucleotide biosynthetic process	-2.48913	Atp5a1,Atp5b,Acot7,Acacb,Acly,Acsl6	6/172
15_Member	GO Biological Processes	GO:1901293	nucleoside phosphate biosynthetic process	-2.4298	Atp5a1,Atp5b,G6pdx,Acot7,Acacb,Acly,Acsl6	7/236
15_Member	GO Biological Processes	GO:0009260	ribonucleotide biosynthetic process	-2.34619	Atp5a1,Atp5b,Acot7,Acacb,Acly,Acsl6	6/184
16_Summary	GO Biological Processes	GO:0055088	lipid homeostasis	-12.6294	Abca1,Abca2,Acox1,Cebpa,Lyst,Mttp,Npc1,Pex2,Scd1,Nus1,Angptl4,Pnpla2,Npc2,Abhd4,Ormdl1,Fitm2,Nr1d2,Gm2a,Pip4k2a,Stat5b,Ucp3,Slc27a2,Pitpnc1,Crot,Acsl3,Mfsd2a,Cds2,Acsl6,Spns2,Mecp2,Chrm5	31/-
16_Member	GO Biological Processes	GO:0055088	lipid homeostasis	-12.6294	Abca1,Abca2,Acox1,Cebpa,Lyst,Mttp,Npc1,Pex2,Scd1,Nus1,Angptl4,Pnpla2,Npc2,Abhd4,Ormdl1,Fitm2,Nr1d2	17/183
16_Member	GO Biological Processes	GO:0010876	lipid localization	-9.28703	Abca1,Abca2,Gm2a,Mttp,Npc1,Pip4k2a,Stat5b,Ucp3,Slc27a2,Pnpla2,Npc2,Pitpnc1,Crot,Acsl3,Mfsd2a,Cds2,Acsl6,Spns2,Fitm2	19/382
16_Member	GO Biological Processes	GO:0006869	lipid transport	-6.69948	Abca1,Abca2,Gm2a,Mttp,Npc1,Pip4k2a,Ucp3,Slc27a2,Npc2,Pitpnc1,Crot,Acsl3,Mfsd2a,Acsl6,Spns2	15/343
16_Member	GO Biological Processes	GO:0042632	cholesterol homeostasis	-5.68363	Abca1,Acox1,Mttp,Npc1,Pex2,Scd1,Nus1,Npc2	8/101
16_Member	GO Biological Processes	GO:0055092	sterol homeostasis	-5.65123	Abca1,Acox1,Mttp,Npc1,Pex2,Scd1,Nus1,Npc2	8/102
16_Member	GO Biological Processes	GO:0032367	intracellular cholesterol transport	-4.21917	Abca1,Npc1,Pip4k2a,Npc2	4/26
16_Member	GO Biological Processes	GO:0032366	intracellular sterol transport	-3.96727	Abca1,Npc1,Pip4k2a,Npc2	4/30
16_Member	Reactome Gene Sets	R-MMU-174824	Plasma lipoprotein assembly, remodeling, and clearance	-3.7111	Abca1,Mttp,Npc1,Angptl4,Npc2	5/64
16_Member	GO Biological Processes	GO:0032365	intracellular lipid transport	-3.47239	Abca1,Npc1,Pip4k2a,Npc2	4/40
16_Member	KEGG Pathway	mmu04979	Cholesterol metabolism - Mus musculus (house mouse)	-3.0991	Abca1,Npc1,Angptl4,Npc2	4/50
16_Member	GO Biological Processes	GO:0033344	cholesterol efflux	-2.58788	Abca1,Npc1,Npc2	3/33
16_Member	GO Biological Processes	GO:0015850	organic hydroxy compound transport	-2.42809	Abca1,Mecp2,Npc1,Pip4k2a,Npc2,Chrm5	6/177
16_Member	GO Biological Processes	GO:0030301	cholesterol transport	-2.36569	Abca1,Npc1,Pip4k2a,Npc2	4/79
16_Member	GO Biological Processes	GO:0015918	sterol transport	-2.28939	Abca1,Npc1,Pip4k2a,Npc2	4/83
17_Summary	GO Biological Processes	GO:0006639	acylglycerol metabolic process	-12.6014	Cpt1a,Dgka,Dbi,Lpin1,Il6st,Lipe,Mttp,Ptpn11,Scd1,Lypla2,Slc22a4,Pnpla2,Insig2,Acsl6,Agpat3,Mboat2,Akr1b10	17/-
17_Member	GO Biological Processes	GO:0006639	acylglycerol metabolic process	-12.6014	Cpt1a,Dgka,Dbi,Lpin1,Il6st,Lipe,Mttp,Ptpn11,Scd1,Lypla2,Slc22a4,Pnpla2,Insig2,Acsl6	14/106
17_Member	GO Biological Processes	GO:0006638	neutral lipid metabolic process	-12.4865	Cpt1a,Dgka,Dbi,Lpin1,Il6st,Lipe,Mttp,Ptpn11,Scd1,Lypla2,Slc22a4,Pnpla2,Insig2,Acsl6	14/108
17_Member	GO Biological Processes	GO:0006641	triglyceride metabolic process	-12.2704	Cpt1a,Dbi,Lpin1,Il6st,Lipe,Mttp,Ptpn11,Scd1,Slc22a4,Pnpla2,Insig2,Acsl6	12/70
17_Member	KEGG Pathway	mmu00561	Glycerolipid metabolism - Mus musculus (house mouse)	-4.851	Dgka,Lpin1,Agpat3,Pnpla2,Mboat2,Akr1b10	6/63
17_Member	GO Biological Processes	GO:0046460	neutral lipid biosynthetic process	-2.55041	Lpin1,Pnpla2,Acsl6	3/34
17_Member	GO Biological Processes	GO:0046463	acylglycerol biosynthetic process	-2.55041	Lpin1,Pnpla2,Acsl6	3/34
18_Summary	KEGG Pathway	mmu04920	Adipocytokine signaling pathway - Mus musculus (house mouse)	-12.1931	Akt1,Cpt1a,Nfkb1,Ppara,Ppargc1a,Prkag1,Ptpn11,Tnfrsf1a,Acsl3,Acsbg1,Acacb,Acsl6,Acadvl,Acox1,Lpin1,Scd1,Scd2,Srebf1,Pik3r1,Slc27a2,Lipe,Crkl,Inpp5a	23/-
18_Member	KEGG Pathway	mmu04920	Adipocytokine signaling pathway - Mus musculus (house mouse)	-12.1931	Akt1,Cpt1a,Nfkb1,Ppara,Ppargc1a,Prkag1,Ptpn11,Tnfrsf1a,Acsl3,Acsbg1,Acacb,Acsl6	12/71
18_Member	KEGG Pathway	mmu04936	Alcoholic liver disease - Mus musculus (house mouse)	-10.8759	Acadvl,Acox1,Akt1,Cpt1a,Lpin1,Nfkb1,Ppara,Ppargc1a,Prkag1,Scd1,Scd2,Srebf1,Tnfrsf1a,Acacb	14/141
18_Member	KEGG Pathway	mmu04931	Insulin resistance - Mus musculus (house mouse)	-9.87608	Akt1,Cpt1a,Nfkb1,Pik3r1,Ppara,Ppargc1a,Prkag1,Ptpn11,Srebf1,Tnfrsf1a,Slc27a2,Acacb	12/110
18_Member	KEGG Pathway	mmu04152	AMPK signaling pathway - Mus musculus (house mouse)	-6.94806	Akt1,Cpt1a,Lipe,Pik3r1,Ppargc1a,Prkag1,Scd1,Scd2,Srebf1,Acacb	10/127
18_Member	KEGG Pathway	mmu04910	Insulin signaling pathway - Mus musculus (house mouse)	-5.59242	Akt1,Crkl,Lipe,Pik3r1,Ppargc1a,Prkag1,Srebf1,Acacb,Inpp5a	9/139
18_Member	KEGG Pathway	mmu04922	Glucagon signaling pathway - Mus musculus (house mouse)	-3.6243	Akt1,Cpt1a,Ppara,Ppargc1a,Prkag1,Acacb	6/104
19_Summary	GO Biological Processes	GO:0006664	glycolipid metabolic process	-12.0616	Abca2,Galc,Gm2a,Gpld1,Naga,St3gal4,St6galnac3,Pigv,A4galt,Pgap1,Neu4,Pigs,Itgb8,Npc1,Nus1,Cds2	16/-
19_Member	GO Biological Processes	GO:0006664	glycolipid metabolic process	-12.0616	Abca2,Galc,Gm2a,Gpld1,Naga,St3gal4,St6galnac3,Pigv,A4galt,Pgap1,Neu4,Pigs,Itgb8	13/93
19_Member	GO Biological Processes	GO:1903509	liposaccharide metabolic process	-12.0001	Abca2,Galc,Gm2a,Gpld1,Naga,St3gal4,St6galnac3,Pigv,A4galt,Pgap1,Neu4,Pigs,Itgb8	13/94
19_Member	GO Biological Processes	GO:0006687	glycosphingolipid metabolic process	-6.61717	Abca2,Galc,Gm2a,St6galnac3,A4galt,Neu4,Itgb8	7/52
19_Member	GO Biological Processes	GO:0001573	ganglioside metabolic process	-5.49568	Abca2,Gm2a,St6galnac3,Neu4,Itgb8	5/28
19_Member	GO Biological Processes	GO:0009311	oligosaccharide metabolic process	-5.29234	Gm2a,Naga,Npc1,St3gal4,St6galnac3,Neu4	6/53
19_Member	GO Biological Processes	GO:0009247	glycolipid biosynthetic process	-4.65887	St3gal4,St6galnac3,Pigv,A4galt,Pgap1,Pigs	6/68
19_Member	Reactome Gene Sets	R-MMU-446219	Synthesis of substrates in N-glycan biosythesis	-2.77469	St3gal4,St6galnac3,Nus1,Neu4	4/61
19_Member	Reactome Gene Sets	R-MMU-4085001	Sialic acid metabolism	-2.58788	St3gal4,St6galnac3,Neu4	3/33
19_Member	Reactome Gene Sets	R-MMU-446193	Biosynthesis of the N-glycan precursor (dolichol lipid-linked oligosaccharide, LLO) and transfer to a nascent protein	-2.53269	St3gal4,St6galnac3,Nus1,Neu4	4/71
19_Member	GO Biological Processes	GO:0070085	glycosylation	-2.01691	Npc1,St3gal4,St6galnac3,Nus1,Cds2,A4galt	6/216
20_Summary	GO Biological Processes	GO:0033559	unsaturated fatty acid metabolic process	-11.454	Acox1,Cyp1b1,Cyp2j6,Ephx1,Ptgds,Scd1,Scd2,Tnfrsf1a,Cyp2d22,Cyp4f14,Cyp2j9,Ptgr2,Cyp4f15,Gpx4,Stat5b,Dhrs4,Retsat,Fdft1,Ggps1,Hmgcs2,Nus1,Cyb5r3,Crkl,Fmo5,Gpld1,Htr2c,Lyst,Npc1,Sult1a1,Crot,Bpnt1,Bmp6	32/-
20_Member	GO Biological Processes	GO:0033559	unsaturated fatty acid metabolic process	-11.454	Acox1,Cyp1b1,Cyp2j6,Ephx1,Ptgds,Scd1,Scd2,Tnfrsf1a,Cyp2d22,Cyp4f14,Cyp2j9,Ptgr2,Cyp4f15,Gpx4	14/128
20_Member	GO Biological Processes	GO:0006690	icosanoid metabolic process	-8.6892	Acox1,Cyp1b1,Cyp2j6,Ephx1,Ptgds,Tnfrsf1a,Cyp2d22,Cyp4f14,Cyp2j9,Ptgr2,Cyp4f15,Gpx4	12/139
20_Member	GO Biological Processes	GO:0120254	olefinic compound metabolic process	-7.24013	Cyp1b1,Cyp2j6,Ephx1,Stat5b,Dhrs4,Cyp2d22,Cyp4f14,Retsat,Cyp2j9,Cyp4f15,Gpx4	11/151
20_Member	GO Biological Processes	GO:0019369	arachidonic acid metabolic process	-6.50521	Cyp1b1,Cyp2j6,Ephx1,Cyp2d22,Cyp4f14,Cyp2j9,Cyp4f15,Gpx4	8/79
20_Member	GO Biological Processes	GO:0006720	isoprenoid metabolic process	-5.81699	Cyp1b1,Cyp2j6,Fdft1,Ggps1,Hmgcs2,Dhrs4,Nus1,Retsat	8/97
20_Member	Reactome Gene Sets	R-MMU-2142753	Arachidonic acid metabolism	-5.29234	Cyp1b1,Cyp2j6,Ptgds,Cyp4f14,Cyp4f15,Gpx4	6/53
20_Member	Reactome Gene Sets	R-MMU-211945	Phase I - Functionalization of compounds	-4.65683	Cyp1b1,Cyp2j6,Ephx1,Cyp2d22,Cyp4f14,Cyp4f15,Cyb5r3	7/101
20_Member	GO Biological Processes	GO:0006721	terpenoid metabolic process	-4.58642	Cyp1b1,Cyp2j6,Fdft1,Hmgcs2,Dhrs4,Retsat	6/70
20_Member	GO Biological Processes	GO:0009410	response to xenobiotic stimulus	-4.55317	Crkl,Cyp1b1,Cyp2j6,Fmo5,Gpld1,Htr2c,Lyst,Npc1,Sult1a1,Cyp2d22,Crot,Cyp2j9	12/338
20_Member	Reactome Gene Sets	R-MMU-211935	Fatty acids	-4.0488	Cyp2j6,Cyp2d22,Cyp4f15	3/11
20_Member	GO Biological Processes	GO:0071466	cellular response to xenobiotic stimulus	-3.71741	Crkl,Cyp1b1,Cyp2j6,Fmo5,Gpld1,Sult1a1,Cyp2d22,Cyp2j9	8/189
20_Member	Reactome Gene Sets	R-MMU-211897	Cytochrome P450 - arranged by substrate type	-3.67925	Cyp1b1,Cyp2j6,Cyp2d22,Cyp4f14,Cyp4f15	5/65
20_Member	Reactome Gene Sets	R-MMU-211859	Biological oxidations	-3.53617	Cyp1b1,Cyp2j6,Ephx1,Bpnt1,Cyp2d22,Cyp4f14,Cyp4f15,Cyb5r3	8/201
20_Member	GO Biological Processes	GO:0006805	xenobiotic metabolic process	-3.12464	Cyp1b1,Cyp2j6,Fmo5,Sult1a1,Cyp2d22,Cyp2j9	6/129
20_Member	GO Biological Processes	GO:0001523	retinoid metabolic process	-2.77469	Cyp1b1,Cyp2j6,Dhrs4,Retsat	4/61
20_Member	GO Biological Processes	GO:0016101	diterpenoid metabolic process	-2.72283	Cyp1b1,Cyp2j6,Dhrs4,Retsat	4/63
20_Member	KEGG Pathway	mmu04913	Ovarian steroidogenesis - Mus musculus (house mouse)	-2.72283	Bmp6,Cyp1b1,Cyp2j6,Cyp2j9	4/63
20_Member	WikiPathways	WP79	Tryptophan metabolism	-2.20445	Cyp1b1,Cyp2j6,Cyp4f14	3/45

## Sheet: lipid metabolism module MG
GroupID	Category	Term	Description	LogP	Symbols	InTerm_InList
1_Summary	Reactome Gene Sets	R-MMU-556833	Metabolism of lipids	-30.2755	Acadl,Acadvl,Acox1,Asah1,Tspo,Cpt1a,Cpt2,Cyp1b1,Cyp2e1,Dbi,Galc,Gm2a,Pip4k2a,Ppt1,Hsd17b12,Cyp2d22,Mboat2,Agpat2,Akr1b10,Crot,Ehhadh,Sacm1l,Pla1a,Cyp27a1,Abhd4,Cyp4f15,Hsd17b11,Sgms1,Chpt1,Acsl6,Ormdl1,Acsf2,Agmo,Sgpp2,Gpx4	35/-
1_Member	Reactome Gene Sets	R-MMU-556833	Metabolism of lipids	-30.2755	Acadl,Acadvl,Acox1,Asah1,Tspo,Cpt1a,Cpt2,Cyp1b1,Cyp2e1,Dbi,Galc,Gm2a,Pip4k2a,Ppt1,Hsd17b12,Cyp2d22,Mboat2,Agpat2,Akr1b10,Crot,Ehhadh,Sacm1l,Pla1a,Cyp27a1,Abhd4,Cyp4f15,Hsd17b11,Sgms1,Chpt1,Acsl6,Ormdl1,Acsf2,Agmo,Sgpp2,Gpx4	35/591
2_Summary	GO Biological Processes	GO:0019216	regulation of lipid metabolic process	-25.8217	Acadl,Acadvl,Apobec1,Apoc1,Apod,Asah1,Avp,Bmp6,Tspo,C3,Capn2,Cpt1a,Dbi,Eif2ak3,Fgf1,Fgf2,Fmo5,Nfkb1,Pdk2,Pip4k2a,Prkcd,Ppargc1a,Pex2,Rorc,Hcar2,Pik3ip1,Ormdl1,Nr1d2,Acsf2,Pmp22,G6pdx,Map7,Itpkb	33/-
2_Member	GO Biological Processes	GO:0019216	regulation of lipid metabolic process	-25.8217	Acadl,Acadvl,Apobec1,Apoc1,Apod,Asah1,Avp,Bmp6,Tspo,C3,Capn2,Cpt1a,Dbi,Eif2ak3,Fgf1,Fgf2,Fmo5,Nfkb1,Pdk2,Pip4k2a,Prkcd,Ppargc1a,Pex2,Rorc,Hcar2,Pik3ip1,Ormdl1,Nr1d2	28/401
2_Member	GO Biological Processes	GO:0046890	regulation of lipid biosynthetic process	-15.0067	Acadl,Acadvl,Apoc1,Asah1,Avp,Bmp6,Tspo,C3,Capn2,Dbi,Fgf1,Nfkb1,Prkcd,Ppargc1a,Pex2,Ormdl1	16/216
2_Member	GO Biological Processes	GO:0062012	regulation of small molecule metabolic process	-11.2294	Acadl,Acadvl,Apoc1,Avp,Bmp6,Tspo,Cpt1a,Dbi,Eif2ak3,Fgf1,Fmo5,Nfkb1,Pdk2,Ppargc1a,Pex2,Rorc	16/379
2_Member	GO Biological Processes	GO:0019217	regulation of fatty acid metabolic process	-8.94094	Acadl,Acadvl,Apoc1,Avp,Cpt1a,Dbi,Eif2ak3,Pdk2,Ppargc1a	9/111
2_Member	GO Biological Processes	GO:0010565	regulation of cellular ketone metabolic process	-8.69491	Acadl,Acadvl,Apoc1,Avp,Bmp6,Cpt1a,Dbi,Eif2ak3,Pdk2,Ppargc1a	10/163
2_Member	GO Biological Processes	GO:0062014	negative regulation of small molecule metabolic process	-6.19994	Acadl,Acadvl,Apoc1,Tspo,Dbi,Nfkb1,Ppargc1a	7/115
2_Member	GO Biological Processes	GO:0046320	regulation of fatty acid oxidation	-5.86031	Acadl,Acadvl,Cpt1a,Dbi,Ppargc1a	5/45
2_Member	GO Biological Processes	GO:0090181	regulation of cholesterol metabolic process	-5.8118	Acadl,Acadvl,Fgf1,Fmo5,Pex2	5/46
2_Member	GO Biological Processes	GO:0051055	negative regulation of lipid biosynthetic process	-5.19626	Acadl,Acadvl,Apoc1,Nfkb1,Ormdl1	5/61
2_Member	Reactome Gene Sets	R-MMU-77289	Mitochondrial Fatty Acid Beta-Oxidation	-4.77643	Acadl,Acadvl,Dbi,Acsf2	4/36
2_Member	GO Biological Processes	GO:0045922	negative regulation of fatty acid metabolic process	-4.6357	Acadl,Acadvl,Apoc1,Dbi	4/39
2_Member	GO Biological Processes	GO:0046322	negative regulation of fatty acid oxidation	-4.22698	Acadl,Acadvl,Dbi	3/18
2_Member	GO Biological Processes	GO:0045717	negative regulation of fatty acid biosynthetic process	-4.1537	Acadl,Acadvl,Apoc1	3/19
2_Member	GO Biological Processes	GO:0042304	regulation of fatty acid biosynthetic process	-4.13677	Acadl,Acadvl,Apoc1,Avp	4/52
2_Member	GO Biological Processes	GO:0009266	response to temperature stimulus	-3.07091	Acadl,Acadvl,Eif2ak3,Fgf1,Pmp22	5/171
2_Member	GO Biological Processes	GO:0009409	response to cold	-2.88944	Acadl,Acadvl,Eif2ak3	3/50
2_Member	GO Biological Processes	GO:0048871	multicellular organismal-level homeostasis	-2.48691	Acadl,Acadvl,Avp,Bmp6,G6pdx,Map7,Ppargc1a,Itpkb,Nr1d2	9/706
3_Summary	GO Biological Processes	GO:0006631	fatty acid metabolic process	-25.1516	Acadl,Acadvl,Acox1,Asah1,C3,Cpt1a,Cpt2,Cyp1b1,Cyp2e1,Dbi,Ephx1,Prkag1,Pex2,Tnfrsf1a,Cyp2d22,Naaa,Gstm7,Adipor2,Oxsm,Crot,Ehhadh,Cyp2j9,Cyp4f15,Acsl6,Cyp2j12,Acsf2,Gpx4,Cyp27a1	28/-
3_Member	GO Biological Processes	GO:0006631	fatty acid metabolic process	-25.1516	Acadl,Acadvl,Acox1,Asah1,C3,Cpt1a,Cpt2,Cyp1b1,Cyp2e1,Dbi,Ephx1,Prkag1,Pex2,Tnfrsf1a,Cyp2d22,Naaa,Gstm7,Adipor2,Oxsm,Crot,Ehhadh,Cyp2j9,Cyp4f15,Acsl6,Cyp2j12,Acsf2,Gpx4	27/377
3_Member	GO Biological Processes	GO:0032787	monocarboxylic acid metabolic process	-21.7155	Acadl,Acadvl,Acox1,Asah1,C3,Cpt1a,Cpt2,Cyp1b1,Cyp2e1,Dbi,Ephx1,Prkag1,Pex2,Tnfrsf1a,Cyp2d22,Naaa,Gstm7,Adipor2,Oxsm,Crot,Ehhadh,Cyp2j9,Cyp27a1,Cyp4f15,Acsl6,Cyp2j12,Acsf2,Gpx4	28/566
4_Summary	GO Biological Processes	GO:0016042	lipid catabolic process	-23.9081	Acadl,Acadvl,Acox1,Asah1,Cpt2,Cyp1b1,Galc,Gm2a,Pafah1b2,Ppt1,Pex2,Spp1,Naaa,Plce1,Crot,Ehhadh,Pla1a,Cyp27a1,Aspg,Abhd4,Cyp4f15,Hsd17b11,Pnpla7,Abhd12b,Cpt1a,Dbi,Hsd17b12,Acsl6,Acsf2,Gpx4,Oxsm,Cyp2e1,Ggta1,Mboat2,Adipor2,Sacm1l,Sgpp2,Slc22a4,Dhrs4	39/-
4_Member	GO Biological Processes	GO:0016042	lipid catabolic process	-23.9081	Acadl,Acadvl,Acox1,Asah1,Cpt2,Cyp1b1,Galc,Gm2a,Pafah1b2,Ppt1,Pex2,Spp1,Naaa,Plce1,Crot,Ehhadh,Pla1a,Cyp27a1,Aspg,Abhd4,Cyp4f15,Hsd17b11,Pnpla7,Abhd12b	24/286
4_Member	Reactome Gene Sets	R-MMU-8978868	Fatty acid metabolism	-15.4918	Acadl,Acadvl,Acox1,Cpt1a,Cpt2,Cyp1b1,Dbi,Ppt1,Hsd17b12,Crot,Ehhadh,Cyp4f15,Acsl6,Acsf2,Gpx4	15/163
4_Member	GO Biological Processes	GO:0044242	cellular lipid catabolic process	-13.0598	Acadl,Acadvl,Acox1,Asah1,Cpt2,Cyp1b1,Galc,Gm2a,Pex2,Crot,Ehhadh,Cyp4f15,Pnpla7,Abhd12b	14/192
4_Member	KEGG Pathway	mmu01212	Fatty acid metabolism - Mus musculus (house mouse)	-12.9508	Acadl,Acadvl,Acox1,Cpt1a,Cpt2,Ppt1,Hsd17b12,Oxsm,Ehhadh,Acsl6	10/62
4_Member	GO Biological Processes	GO:0030258	lipid modification	-12.4129	Acadl,Acadvl,Acox1,Cpt2,Cyp2e1,Ggta1,Pex2,Mboat2,Adipor2,Crot,Ehhadh,Sacm1l,Sgpp2	13/170
4_Member	GO Biological Processes	GO:0009437	carnitine metabolic process	-8.79081	Acadl,Cpt1a,Cpt2,Slc22a4,Crot	5/13
4_Member	GO Biological Processes	GO:0019395	fatty acid oxidation	-8.64193	Acadl,Acadvl,Acox1,Cpt2,Pex2,Adipor2,Crot,Ehhadh	8/82
4_Member	WikiPathways	WP2316	PPAR signaling pathway	-8.64193	Acadl,Acox1,Cpt1a,Cpt2,Dbi,Ehhadh,Cyp27a1,Acsl6	8/82
4_Member	KEGG Pathway	mmu00071	Fatty acid degradation - Mus musculus (house mouse)	-8.62043	Acadl,Acadvl,Acox1,Cpt1a,Cpt2,Ehhadh,Acsl6	7/52
4_Member	GO Biological Processes	GO:0009062	fatty acid catabolic process	-8.39489	Acadl,Acadvl,Acox1,Cpt2,Pex2,Crot,Ehhadh,Cyp4f15	8/88
4_Member	KEGG Pathway	mmu03320	PPAR signaling pathway - Mus musculus (house mouse)	-8.3555	Acadl,Acox1,Cpt1a,Cpt2,Dbi,Ehhadh,Cyp27a1,Acsl6	8/89
4_Member	GO Biological Processes	GO:0006635	fatty acid beta-oxidation	-8.33212	Acadl,Acadvl,Acox1,Cpt2,Pex2,Crot,Ehhadh	7/57
4_Member	GO Biological Processes	GO:0034440	lipid oxidation	-8.31658	Acadl,Acadvl,Acox1,Cpt2,Pex2,Adipor2,Crot,Ehhadh	8/90
4_Member	GO Biological Processes	GO:0006577	amino-acid betaine metabolic process	-8.26451	Acadl,Cpt1a,Cpt2,Slc22a4,Crot	5/16
4_Member	WikiPathways	WP401	Mitochondrial long chain fatty acid beta-oxidation	-8.26451	Acadl,Acadvl,Cpt1a,Cpt2,Ehhadh	5/16
4_Member	GO Biological Processes	GO:0072329	monocarboxylic acid catabolic process	-7.41301	Acadl,Acadvl,Acox1,Cpt2,Pex2,Crot,Ehhadh,Cyp4f15	8/117
4_Member	WikiPathways	WP1269	Fatty acid beta-oxidation	-6.48674	Acadl,Acadvl,Cpt1a,Cpt2,Acsl6	5/34
4_Member	GO Biological Processes	GO:0006575	cellular modified amino acid metabolic process	-6.12407	Acadl,Cpt1a,Cpt2,Slc22a4,Mboat2,Crot,Abhd12b	7/118
4_Member	KEGG Pathway	mmu04146	Peroxisome - Mus musculus (house mouse)	-5.7283	Acox1,Pex2,Dhrs4,Crot,Ehhadh,Acsl6	6/86
4_Member	GO Biological Processes	GO:0016054	organic acid catabolic process	-5.32431	Acadl,Acadvl,Acox1,Cpt2,Pex2,Crot,Ehhadh,Cyp4f15	8/220
4_Member	GO Biological Processes	GO:0046395	carboxylic acid catabolic process	-5.32431	Acadl,Acadvl,Acox1,Cpt2,Pex2,Crot,Ehhadh,Cyp4f15	8/220
4_Member	Reactome Gene Sets	R-MMU-9033241	Peroxisomal protein import	-5.0596	Acox1,Pex2,Dhrs4,Crot,Ehhadh	5/65
4_Member	WikiPathways	WP2318	Fatty acid oxidation	-5.04869	Acadvl,Cpt1a,Cpt2	3/10
4_Member	GO Biological Processes	GO:0044282	small molecule catabolic process	-4.96955	Acadl,Acadvl,Acox1,Cpt2,Pex2,Crot,Ehhadh,Cyp27a1,Cyp4f15	9/325
4_Member	Reactome Gene Sets	R-MMU-9609507	Protein localization	-4.11003	Acox1,Pex2,Dhrs4,Crot,Ehhadh	5/102
4_Member	Reactome Gene Sets	R-MMU-390918	Peroxisomal lipid metabolism	-3.68467	Acox1,Crot,Ehhadh	3/27
5_Summary	GO Biological Processes	GO:0008610	lipid biosynthetic process	-19.9163	Asah1,Tspo,Fgf2,G6pdx,Pip4k2a,Prkag1,Pex2,Hsd17b12,Mboat2,Agpat2,Gstm7,Oxsm,Plce1,Cyp27a1,Abhd4,Hsd17b11,Sgms1,Chpt1,Acsl6,Abca8a,Ormdl1,A4galt,St8sia6,Agmo,Itpkb,Pisd,Apobec1,Apoc1,Cpt1a,Cyp2e1,Dbi,Slc22a4,Naaa,Sacm1l,Pnpla7,Abhd12b,Aspg,Pla1a,Akr1b10	39/-
5_Member	GO Biological Processes	GO:0008610	lipid biosynthetic process	-19.9163	Asah1,Tspo,Fgf2,G6pdx,Pip4k2a,Prkag1,Pex2,Hsd17b12,Mboat2,Agpat2,Gstm7,Oxsm,Plce1,Cyp27a1,Abhd4,Hsd17b11,Sgms1,Chpt1,Acsl6,Abca8a,Ormdl1,A4galt,St8sia6,Agmo,Itpkb,Pisd	26/534
5_Member	GO Biological Processes	GO:0046486	glycerolipid metabolic process	-17.0743	Apobec1,Apoc1,Cpt1a,Cyp2e1,Dbi,Fgf2,Pip4k2a,Slc22a4,Naaa,Mboat2,Agpat2,Plce1,Sacm1l,Abhd4,Chpt1,Acsl6,Pnpla7,Itpkb,Pisd,Abhd12b	20/329
5_Member	GO Biological Processes	GO:0006644	phospholipid metabolic process	-14.5562	Dbi,Fgf2,Pip4k2a,Naaa,Mboat2,Agpat2,Sacm1l,Aspg,Abhd4,Sgms1,Chpt1,Acsl6,Abca8a,Ormdl1,Pnpla7,Itpkb,Pisd,Abhd12b	18/329
5_Member	GO Biological Processes	GO:0006650	glycerophospholipid metabolic process	-10.2666	Dbi,Fgf2,Pip4k2a,Naaa,Mboat2,Agpat2,Sacm1l,Abhd4,Chpt1,Pnpla7,Itpkb,Pisd,Abhd12b	13/251
5_Member	GO Biological Processes	GO:0008654	phospholipid biosynthetic process	-10.1921	Fgf2,Pip4k2a,Mboat2,Agpat2,Abhd4,Sgms1,Chpt1,Acsl6,Abca8a,Ormdl1,Itpkb,Pisd	12/202
5_Member	GO Biological Processes	GO:0045017	glycerolipid biosynthetic process	-7.03787	Fgf2,Pip4k2a,Agpat2,Plce1,Abhd4,Chpt1,Acsl6,Itpkb,Pisd	9/183
5_Member	GO Biological Processes	GO:0090407	organophosphate biosynthetic process	-6.97735	Fgf2,G6pdx,Pip4k2a,Mboat2,Agpat2,Abhd4,Sgms1,Chpt1,Acsl6,Abca8a,Ormdl1,Itpkb,Pisd	13/471
5_Member	KEGG Pathway	mmu00564	Glycerophospholipid metabolism - Mus musculus (house mouse)	-5.39613	Mboat2,Agpat2,Pla1a,Chpt1,Pnpla7,Pisd	6/98
5_Member	GO Biological Processes	GO:0046474	glycerophospholipid biosynthetic process	-5.33143	Fgf2,Pip4k2a,Agpat2,Abhd4,Chpt1,Itpkb,Pisd	7/155
5_Member	Reactome Gene Sets	R-MMU-1483257	Phospholipid metabolism	-4.78358	Pip4k2a,Mboat2,Agpat2,Sacm1l,Pla1a,Abhd4,Chpt1	7/188
5_Member	GO Biological Processes	GO:0046470	phosphatidylcholine metabolic process	-4.10411	Dbi,Mboat2,Chpt1,Pnpla7	4/53
5_Member	Reactome Gene Sets	R-MMU-1483206	Glycerophospholipid biosynthesis	-3.86355	Mboat2,Agpat2,Pla1a,Abhd4,Chpt1	5/115
5_Member	KEGG Pathway	mmu00561	Glycerolipid metabolism - Mus musculus (house mouse)	-2.6002	Mboat2,Agpat2,Akr1b10	3/63
6_Summary	GO Biological Processes	GO:1901615	organic hydroxy compound metabolic process	-15.4196	Abca1,Apoc1,Asah1,Cyp1b1,Cyp2e1,Ephx1,Fgf2,G6pdx,Pctp,Pmp22,Pex2,Cyp2d22,Naaa,Retsat,Npc2,Cyp27a1,Abhd4,Cyp4f15,Abca5,Itpkb,Sgpp2,Tspo,Spp1,Hsd17b12,Hsd17b11,Bmp6,C3,Dbi,Prkcd,Acsl6,Abca8a,Apod,Gm2a,Pip4k2a,Crot,Pisd,Acox1,Ormdl1,Nr1d2	39/-
6_Member	GO Biological Processes	GO:1901615	organic hydroxy compound metabolic process	-15.4196	Abca1,Apoc1,Asah1,Cyp1b1,Cyp2e1,Ephx1,Fgf2,G6pdx,Pctp,Pmp22,Pex2,Cyp2d22,Naaa,Retsat,Npc2,Cyp27a1,Abhd4,Cyp4f15,Abca5,Itpkb,Sgpp2	21/460
6_Member	GO Biological Processes	GO:0006066	alcohol metabolic process	-14.0239	Abca1,Apoc1,Asah1,Cyp1b1,Ephx1,Fgf2,G6pdx,Pctp,Pmp22,Naaa,Retsat,Npc2,Cyp27a1,Abhd4,Abca5,Itpkb,Sgpp2	17/299
6_Member	GO Biological Processes	GO:0008202	steroid metabolic process	-13.263	Abca1,Apoc1,Tspo,Cyp1b1,Cyp2e1,G6pdx,Pctp,Pmp22,Pex2,Spp1,Hsd17b12,Cyp2d22,Npc2,Cyp27a1,Hsd17b11,Abca5	16/279
6_Member	GO Biological Processes	GO:1905952	regulation of lipid localization	-9.08793	Abca1,Apoc1,Bmp6,Tspo,C3,Dbi,Prkcd,Spp1,Acsl6,Abca8a,Abca5	11/197
6_Member	GO Biological Processes	GO:0032368	regulation of lipid transport	-8.61799	Abca1,Apoc1,Bmp6,Tspo,Dbi,Prkcd,Spp1,Acsl6,Abca8a,Abca5	10/166
6_Member	GO Biological Processes	GO:1905954	positive regulation of lipid localization	-8.21432	Abca1,Bmp6,C3,Dbi,Prkcd,Spp1,Acsl6,Abca8a,Abca5	9/134
6_Member	GO Biological Processes	GO:0010876	lipid localization	-8.04361	Abca1,Apoc1,Apod,Tspo,Gm2a,Pctp,Pip4k2a,Npc2,Crot,Acsl6,Abca8a,Abca5,Pisd	13/382
6_Member	GO Biological Processes	GO:0032370	positive regulation of lipid transport	-7.59273	Abca1,Bmp6,Dbi,Prkcd,Spp1,Acsl6,Abca8a,Abca5	8/111
6_Member	GO Biological Processes	GO:0006869	lipid transport	-7.58428	Abca1,Apoc1,Apod,Tspo,Gm2a,Pctp,Pip4k2a,Npc2,Crot,Acsl6,Abca8a,Abca5	12/343
6_Member	GO Biological Processes	GO:0008203	cholesterol metabolic process	-7.16138	Abca1,Apoc1,G6pdx,Pctp,Pmp22,Npc2,Cyp27a1,Abca5	8/126
6_Member	GO Biological Processes	GO:0055088	lipid homeostasis	-7.03787	Abca1,Acox1,Tspo,Pex2,Npc2,Abhd4,Abca5,Ormdl1,Nr1d2	9/183
6_Member	GO Biological Processes	GO:1902652	secondary alcohol metabolic process	-6.85471	Abca1,Apoc1,G6pdx,Pctp,Pmp22,Npc2,Cyp27a1,Abca5	8/138
6_Member	GO Biological Processes	GO:0016125	sterol metabolic process	-6.83047	Abca1,Apoc1,G6pdx,Pctp,Pmp22,Npc2,Cyp27a1,Abca5	8/139
6_Member	GO Biological Processes	GO:0033344	cholesterol efflux	-6.55436	Abca1,Apoc1,Npc2,Abca8a,Abca5	5/33
6_Member	GO Biological Processes	GO:0030301	cholesterol transport	-5.94614	Abca1,Apoc1,Pip4k2a,Npc2,Abca8a,Abca5	6/79
6_Member	GO Biological Processes	GO:0015918	sterol transport	-5.81922	Abca1,Apoc1,Pip4k2a,Npc2,Abca8a,Abca5	6/83
6_Member	KEGG Pathway	mmu04979	Cholesterol metabolism - Mus musculus (house mouse)	-5.62854	Abca1,Apoc1,Tspo,Npc2,Cyp27a1	5/50
6_Member	GO Biological Processes	GO:0042632	cholesterol homeostasis	-5.31997	Abca1,Acox1,Tspo,Pex2,Npc2,Abca5	6/101
6_Member	GO Biological Processes	GO:0055092	sterol homeostasis	-5.29513	Abca1,Acox1,Tspo,Pex2,Npc2,Abca5	6/102
6_Member	GO Biological Processes	GO:0015850	organic hydroxy compound transport	-3.94243	Abca1,Apoc1,Pip4k2a,Npc2,Abca8a,Abca5	6/177
6_Member	GO Biological Processes	GO:0032367	intracellular cholesterol transport	-3.73448	Abca1,Pip4k2a,Npc2	3/26
6_Member	GO Biological Processes	GO:0032371	regulation of sterol transport	-3.60873	Abca1,Apoc1,Abca8a,Abca5	4/71
6_Member	GO Biological Processes	GO:0032374	regulation of cholesterol transport	-3.60873	Abca1,Apoc1,Abca8a,Abca5	4/71
6_Member	GO Biological Processes	GO:0032366	intracellular sterol transport	-3.54631	Abca1,Pip4k2a,Npc2	3/30
6_Member	GO Biological Processes	GO:0071827	plasma lipoprotein particle organization	-3.20604	Abca1,Apoc1,Abca5	3/39
6_Member	GO Biological Processes	GO:0032365	intracellular lipid transport	-3.17352	Abca1,Pip4k2a,Npc2	3/40
6_Member	GO Biological Processes	GO:0071825	protein-lipid complex organization	-3.08096	Abca1,Apoc1,Abca5	3/43
6_Member	GO Biological Processes	GO:0010874	regulation of cholesterol efflux	-3.05163	Abca1,Abca8a,Abca5	3/44
6_Member	GO Biological Processes	GO:0032373	positive regulation of sterol transport	-2.99506	Abca1,Abca8a,Abca5	3/46
6_Member	GO Biological Processes	GO:0032376	positive regulation of cholesterol transport	-2.99506	Abca1,Abca8a,Abca5	3/46
6_Member	KEGG Pathway	mmu02010	ABC transporters - Mus musculus (house mouse)	-2.83999	Abca1,Abca8a,Abca5	3/52
6_Member	GO Biological Processes	GO:0097006	regulation of plasma lipoprotein particle levels	-2.79254	Abca1,Apoc1,Abca5	3/54
6_Member	Reactome Gene Sets	R-MMU-174824	Plasma lipoprotein assembly, remodeling, and clearance	-2.58069	Abca1,Apoc1,Npc2	3/64
7_Summary	GO Biological Processes	GO:0001676	long-chain fatty acid metabolic process	-13.933	Acadl,Cpt1a,Cpt2,Cyp1b1,Cyp2e1,Ephx1,Cyp2d22,Gstm7,Cyp2j9,Cyp4f15,Acsl6,Cyp2j12,Gpx4,Acox1,Tnfrsf1a,Dhrs4,Retsat,Fmo5,Rorc,Akr1b10,Cyp27a1,Apobec1,Crot,Hsd17b12,Hsd17b11,Bmp6,Nfkb1,Prkcd,Fgf2	29/-
7_Member	GO Biological Processes	GO:0001676	long-chain fatty acid metabolic process	-13.933	Acadl,Cpt1a,Cpt2,Cyp1b1,Cyp2e1,Ephx1,Cyp2d22,Gstm7,Cyp2j9,Cyp4f15,Acsl6,Cyp2j12,Gpx4	13/130
7_Member	GO Biological Processes	GO:0033559	unsaturated fatty acid metabolic process	-11.1124	Acox1,Cyp1b1,Cyp2e1,Ephx1,Tnfrsf1a,Cyp2d22,Gstm7,Cyp2j9,Cyp4f15,Cyp2j12,Gpx4	11/128
7_Member	GO Biological Processes	GO:0120254	olefinic compound metabolic process	-10.3276	Cyp1b1,Cyp2e1,Ephx1,Dhrs4,Cyp2d22,Retsat,Gstm7,Cyp2j9,Cyp4f15,Cyp2j12,Gpx4	11/151
7_Member	GO Biological Processes	GO:0006690	icosanoid metabolic process	-9.37201	Acox1,Cyp1b1,Cyp2e1,Ephx1,Tnfrsf1a,Cyp2d22,Cyp2j9,Cyp4f15,Cyp2j12,Gpx4	10/139
7_Member	GO Biological Processes	GO:0019369	arachidonic acid metabolic process	-8.7729	Cyp1b1,Cyp2e1,Ephx1,Cyp2d22,Cyp2j9,Cyp4f15,Cyp2j12,Gpx4	8/79
7_Member	GO Biological Processes	GO:0006805	xenobiotic metabolic process	-7.08182	Cyp1b1,Cyp2e1,Fmo5,Rorc,Cyp2d22,Gstm7,Cyp2j9,Cyp2j12	8/129
7_Member	WikiPathways	WP1251	Metapathway biotransformation	-6.78257	Cyp1b1,Cyp2e1,Ephx1,Fmo5,Akr1b10,Gstm7,Cyp27a1,Gpx4	8/141
7_Member	GO Biological Processes	GO:0071466	cellular response to xenobiotic stimulus	-5.8145	Cyp1b1,Cyp2e1,Fmo5,Rorc,Cyp2d22,Gstm7,Cyp2j9,Cyp2j12	8/189
7_Member	GO Biological Processes	GO:0009410	response to xenobiotic stimulus	-5.72828	Apobec1,Cyp1b1,Cyp2e1,Fmo5,Rorc,Cyp2d22,Gstm7,Crot,Cyp2j9,Cyp2j12	10/338
7_Member	Reactome Gene Sets	R-MMU-211945	Phase I - Functionalization of compounds	-5.31997	Cyp1b1,Cyp2e1,Ephx1,Cyp2d22,Cyp27a1,Cyp4f15	6/101
7_Member	Reactome Gene Sets	R-MMU-211897	Cytochrome P450 - arranged by substrate type	-5.0596	Cyp1b1,Cyp2e1,Cyp2d22,Cyp27a1,Cyp4f15	5/65
7_Member	Reactome Gene Sets	R-MMU-211859	Biological oxidations	-4.59661	Cyp1b1,Cyp2e1,Ephx1,Cyp2d22,Gstm7,Cyp27a1,Cyp4f15	7/201
7_Member	Reactome Gene Sets	R-MMU-9018677	Biosynthesis of DHA-derived SPMs	-4.30481	Cyp2e1,Cyp2d22,Gpx4	3/17
7_Member	KEGG Pathway	mmu00140	Steroid hormone biosynthesis - Mus musculus (house mouse)	-4.30173	Cyp1b1,Cyp2e1,Hsd17b12,Cyp2d22,Hsd17b11	5/93
7_Member	Reactome Gene Sets	R-MMU-9018678	Biosynthesis of specialized proresolving mediators (SPMs)	-4.22698	Cyp2e1,Cyp2d22,Gpx4	3/18
7_Member	KEGG Pathway	mmu04913	Ovarian steroidogenesis - Mus musculus (house mouse)	-3.8099	Bmp6,Cyp1b1,Cyp2j9,Cyp2j12	4/63
7_Member	KEGG Pathway	mmu00980	Metabolism of xenobiotics by cytochrome P450 - Mus musculus (house mouse)	-3.56226	Cyp1b1,Cyp2e1,Ephx1,Gstm7	4/73
7_Member	GO Biological Processes	GO:0043651	linoleic acid metabolic process	-3.46204	Gstm7,Cyp2j9,Cyp2j12	3/32
7_Member	KEGG Pathway	mmu05208	Chemical carcinogenesis - reactive oxygen species - Mus musculus (house mouse)	-3.41123	Cyp1b1,Cyp2e1,Ephx1,Nfkb1,Prkcd,Gstm7	6/222
7_Member	KEGG Pathway	mmu05204	Chemical carcinogenesis - DNA adducts - Mus musculus (house mouse)	-3.32918	Cyp1b1,Cyp2e1,Ephx1,Gstm7	4/84
7_Member	KEGG Pathway	mmu00590	Arachidonic acid metabolism - Mus musculus (house mouse)	-3.30966	Cyp2e1,Cyp2j9,Cyp2j12,Gpx4	4/85
7_Member	WikiPathways	WP1274	Oxidation by cytochrome P450	-3.17352	Cyp1b1,Cyp2e1,Cyp27a1	3/40
7_Member	GO Biological Processes	GO:0019373	epoxygenase P450 pathway	-3.02301	Cyp2e1,Cyp2j9,Cyp2j12	3/45
7_Member	KEGG Pathway	mmu00591	Linoleic acid metabolism - Mus musculus (house mouse)	-2.88944	Cyp2e1,Cyp2j9,Cyp2j12	3/50
7_Member	GO Biological Processes	GO:0009636	response to toxic substance	-2.57653	Cyp1b1,Ephx1,Gstm7,Gpx4	4/134
7_Member	KEGG Pathway	mmu05207	Chemical carcinogenesis - receptor activation - Mus musculus (house mouse)	-2.54706	Cyp1b1,Ephx1,Fgf2,Nfkb1,Gstm7	5/225
7_Member	KEGG Pathway	mmu00982	Drug metabolism - cytochrome P450 - Mus musculus (house mouse)	-2.45275	Cyp2e1,Fmo5,Gstm7	3/71
8_Summary	GO Biological Processes	GO:0006643	membrane lipid metabolic process	-13.3162	Asah1,Cyp1b1,Galc,Gm2a,Map7,Naaa,Sgms1,Abca8a,Ormdl1,A4galt,St8sia6,Agmo,Itgb8,Sgpp2,Eif2ak3,Oxsm,Ehhadh,Abhd4,Acsl6,Ephx1,Nfkb1,Tnfrsf1a	22/-
8_Member	GO Biological Processes	GO:0006643	membrane lipid metabolic process	-13.3162	Asah1,Cyp1b1,Galc,Gm2a,Map7,Naaa,Sgms1,Abca8a,Ormdl1,A4galt,St8sia6,Agmo,Itgb8,Sgpp2	14/184
8_Member	GO Biological Processes	GO:0006665	sphingolipid metabolic process	-12.0758	Asah1,Galc,Gm2a,Map7,Naaa,Sgms1,Abca8a,Ormdl1,A4galt,St8sia6,Itgb8,Sgpp2	12/140
8_Member	GO Biological Processes	GO:0006672	ceramide metabolic process	-6.79987	Asah1,Galc,Gm2a,Sgms1,Ormdl1,St8sia6,Itgb8	7/94
8_Member	Reactome Gene Sets	R-MMU-428157	Sphingolipid metabolism	-6.0802	Asah1,Galc,Gm2a,Sgms1,Ormdl1,Sgpp2	6/75
8_Member	GO Biological Processes	GO:0030148	sphingolipid biosynthetic process	-5.52887	Asah1,Sgms1,Abca8a,Ormdl1,A4galt,St8sia6	6/93
8_Member	GO Biological Processes	GO:0043603	amide metabolic process	-5.196	Asah1,Eif2ak3,Galc,Gm2a,Naaa,Oxsm,Ehhadh,Abhd4,Sgms1,Acsl6,Abca8a,Ormdl1,St8sia6,Itgb8	14/789
8_Member	GO Biological Processes	GO:0034311	diol metabolic process	-5.10022	Asah1,Ephx1,Naaa,Sgpp2	4/30
8_Member	GO Biological Processes	GO:0006686	sphingomyelin biosynthetic process	-4.78815	Sgms1,Abca8a,Ormdl1	3/12
8_Member	GO Biological Processes	GO:0046467	membrane lipid biosynthetic process	-4.69048	Asah1,Sgms1,Abca8a,Ormdl1,A4galt,St8sia6	6/130
8_Member	GO Biological Processes	GO:0006670	sphingosine metabolic process	-4.08446	Asah1,Naaa,Sgpp2	3/20
8_Member	KEGG Pathway	mmu00600	Sphingolipid metabolism - Mus musculus (house mouse)	-4.07211	Asah1,Galc,Sgms1,Sgpp2	4/54
8_Member	GO Biological Processes	GO:0006684	sphingomyelin metabolic process	-4.01886	Sgms1,Abca8a,Ormdl1	3/21
8_Member	GO Biological Processes	GO:0046519	sphingoid metabolic process	-3.95654	Asah1,Naaa,Sgpp2	3/22
8_Member	WikiPathways	WP4344	Sphingolipid metabolism overview	-3.78638	Asah1,Sgms1,Sgpp2	3/25
8_Member	WikiPathways	WP4690	Sphingolipid metabolism (integrated pathway)	-3.73448	Asah1,Sgms1,Sgpp2	3/26
8_Member	KEGG Pathway	mmu04071	Sphingolipid signaling pathway - Mus musculus (house mouse)	-3.67784	Asah1,Nfkb1,Tnfrsf1a,Sgms1,Sgpp2	5/126
8_Member	Reactome Gene Sets	R-MMU-1660661	Sphingolipid de novo biosynthesis	-3.27383	Sgms1,Ormdl1,Sgpp2	3/37
8_Member	GO Biological Processes	GO:0046513	ceramide biosynthetic process	-2.68175	Asah1,Sgms1,St8sia6	3/59
8_Member	GO Biological Processes	GO:0043604	amide biosynthetic process	-2.05699	Asah1,Eif2ak3,Sgms1,Acsl6,Abca8a,Ormdl1,St8sia6	7/543
9_Summary	GO Biological Processes	GO:0019218	regulation of steroid metabolic process	-11.6268	Acadl,Acadvl,Asah1,Bmp6,Tspo,Fgf1,Fmo5,Nfkb1,Ppargc1a,Pex2,Rorc,Avp,Capn2,Cpt1a,Dbi,Fgf2,Prkcd,Tnfrsf1a	18/-
9_Member	GO Biological Processes	GO:0019218	regulation of steroid metabolic process	-11.6268	Acadl,Acadvl,Asah1,Bmp6,Tspo,Fgf1,Fmo5,Nfkb1,Ppargc1a,Pex2,Rorc	11/115
9_Member	GO Biological Processes	GO:0050810	regulation of steroid biosynthetic process	-6.99831	Asah1,Bmp6,Tspo,Fgf1,Nfkb1,Ppargc1a,Pex2	7/88
9_Member	GO Biological Processes	GO:0045834	positive regulation of lipid metabolic process	-6.87904	Avp,Bmp6,Capn2,Cpt1a,Dbi,Fgf1,Fgf2,Prkcd,Ppargc1a	9/191
9_Member	GO Biological Processes	GO:0046889	positive regulation of lipid biosynthetic process	-6.22571	Avp,Bmp6,Capn2,Dbi,Fgf1,Prkcd,Ppargc1a	7/114
9_Member	GO Biological Processes	GO:1902930	regulation of alcohol biosynthetic process	-4.10411	Bmp6,Fgf1,Nfkb1,Pex2	4/53
9_Member	GO Biological Processes	GO:0010893	positive regulation of steroid biosynthetic process	-3.59072	Bmp6,Fgf1,Ppargc1a	3/29
9_Member	GO Biological Processes	GO:0046885	regulation of hormone biosynthetic process	-3.54631	Bmp6,Nfkb1,Ppargc1a	3/30
9_Member	WikiPathways	WP3675	Factors and pathways affecting insulin-like growth factor (IGF1)-Akt signaling	-3.50345	Nfkb1,Ppargc1a,Tnfrsf1a	3/31
9_Member	GO Biological Processes	GO:0045940	positive regulation of steroid metabolic process	-3.20604	Bmp6,Fgf1,Ppargc1a	3/39
9_Member	GO Biological Processes	GO:0062013	positive regulation of small molecule metabolic process	-2.90802	Avp,Bmp6,Cpt1a,Fgf1,Ppargc1a	5/186
9_Member	GO Biological Processes	GO:0045923	positive regulation of fatty acid metabolic process	-2.88944	Avp,Cpt1a,Ppargc1a	3/50
9_Member	GO Biological Processes	GO:0032350	regulation of hormone metabolic process	-2.83999	Bmp6,Nfkb1,Ppargc1a	3/52
9_Member	WikiPathways	WP1266	SIDS susceptibility pathways	-2.68175	Avp,Nfkb1,Ppargc1a	3/59
10_Summary	GO Biological Processes	GO:0045833	negative regulation of lipid metabolic process	-11.5437	Acadl,Acadvl,Apobec1,Apoc1,Apod,Dbi,Nfkb1,Pip4k2a,Hcar2,Pik3ip1,Ormdl1,Cpt1a,Prkcd,Tspo,Ppargc1a,Pafah1b2	16/-
10_Member	GO Biological Processes	GO:0045833	negative regulation of lipid metabolic process	-11.5437	Acadl,Acadvl,Apobec1,Apoc1,Apod,Dbi,Nfkb1,Pip4k2a,Hcar2,Pik3ip1,Ormdl1	11/117
10_Member	GO Biological Processes	GO:0050994	regulation of lipid catabolic process	-4.84094	Apoc1,Cpt1a,Dbi,Prkcd,Hcar2	5/72
10_Member	GO Biological Processes	GO:0050995	negative regulation of lipid catabolic process	-3.50345	Apoc1,Dbi,Hcar2	3/31
10_Member	GO Biological Processes	GO:0009895	negative regulation of catabolic process	-2.45809	Apobec1,Apoc1,Tspo,Dbi,Ppargc1a,Hcar2	6/341
10_Member	GO Biological Processes	GO:0031329	regulation of cellular catabolic process	-2.33231	Apobec1,Apoc1,Tspo,Cpt1a,Dbi,Pafah1b2,Pip4k2a,Prkcd	8/610
10_Member	GO Biological Processes	GO:0031330	negative regulation of cellular catabolic process	-2.0426	Apobec1,Apoc1,Tspo,Dbi	4/190
11_Summary	GO Biological Processes	GO:0006639	acylglycerol metabolic process	-10.5455	Apobec1,Apoc1,Cpt1a,Cyp2e1,Dbi,Slc22a4,Agpat2,Plce1,Acsl6,Abhd12b	10/-
11_Member	GO Biological Processes	GO:0006639	acylglycerol metabolic process	-10.5455	Apobec1,Apoc1,Cpt1a,Cyp2e1,Dbi,Slc22a4,Agpat2,Plce1,Acsl6,Abhd12b	10/106
11_Member	GO Biological Processes	GO:0006638	neutral lipid metabolic process	-10.4637	Apobec1,Apoc1,Cpt1a,Cyp2e1,Dbi,Slc22a4,Agpat2,Plce1,Acsl6,Abhd12b	10/108
11_Member	GO Biological Processes	GO:0006641	triglyceride metabolic process	-9.20077	Apobec1,Apoc1,Cpt1a,Cyp2e1,Dbi,Slc22a4,Agpat2,Acsl6	8/70
11_Member	GO Biological Processes	GO:0046460	neutral lipid biosynthetic process	-3.38322	Agpat2,Plce1,Acsl6	3/34
11_Member	GO Biological Processes	GO:0046463	acylglycerol biosynthetic process	-3.38322	Agpat2,Plce1,Acsl6	3/34
12_Summary	KEGG Pathway	mmu04936	Alcoholic liver disease - Mus musculus (house mouse)	-9.3109	Acadvl,Acox1,C3,Cpt1a,Cyp2e1,Nfkb1,Ppargc1a,Prkag1,Tnfrsf1a,Adipor2,Acsl6,Prkcd,Cpt2	13/-
12_Member	KEGG Pathway	mmu04936	Alcoholic liver disease - Mus musculus (house mouse)	-9.3109	Acadvl,Acox1,C3,Cpt1a,Cyp2e1,Nfkb1,Ppargc1a,Prkag1,Tnfrsf1a,Adipor2	10/141
12_Member	KEGG Pathway	mmu04920	Adipocytokine signaling pathway - Mus musculus (house mouse)	-7.65159	Cpt1a,Nfkb1,Ppargc1a,Prkag1,Tnfrsf1a,Adipor2,Acsl6	7/71
12_Member	KEGG Pathway	mmu04931	Insulin resistance - Mus musculus (house mouse)	-5.10546	Cpt1a,Nfkb1,Prkcd,Ppargc1a,Prkag1,Tnfrsf1a	6/110
12_Member	WikiPathways	WP683	Leptin and adiponectin	-5.04869	Cpt1a,Prkag1,Adipor2	3/10
12_Member	KEGG Pathway	mmu04211	Longevity regulating pathway - Mus musculus (house mouse)	-3.21568	Nfkb1,Ppargc1a,Prkag1,Adipor2	4/90
12_Member	KEGG Pathway	mmu04152	AMPK signaling pathway - Mus musculus (house mouse)	-2.66098	Cpt1a,Ppargc1a,Prkag1,Adipor2	4/127
12_Member	KEGG Pathway	mmu04714	Thermogenesis - Mus musculus (house mouse)	-2.49808	Cpt1a,Cpt2,Ppargc1a,Prkag1,Acsl6	5/231
13_Summary	GO Biological Processes	GO:0006687	glycosphingolipid metabolic process	-7.04117	Galc,Gm2a,Map7,A4galt,St8sia6,Itgb8,Asah1,Cyp1b1,Ppt1,Npc2	10/-
13_Member	GO Biological Processes	GO:0006687	glycosphingolipid metabolic process	-7.04117	Galc,Gm2a,Map7,A4galt,St8sia6,Itgb8	6/52
13_Member	GO Biological Processes	GO:0006664	glycolipid metabolic process	-5.52887	Galc,Gm2a,Map7,A4galt,St8sia6,Itgb8	6/93
13_Member	GO Biological Processes	GO:1903509	liposaccharide metabolic process	-5.50171	Galc,Gm2a,Map7,A4galt,St8sia6,Itgb8	6/94
13_Member	GO Biological Processes	GO:0046466	membrane lipid catabolic process	-4.82616	Asah1,Cyp1b1,Galc,Gm2a	4/35
13_Member	GO Biological Processes	GO:0046514	ceramide catabolic process	-4.1537	Asah1,Galc,Gm2a	3/19
13_Member	GO Biological Processes	GO:0001573	ganglioside metabolic process	-3.6368	Gm2a,St8sia6,Itgb8	3/28
13_Member	GO Biological Processes	GO:0030149	sphingolipid catabolic process	-3.54631	Asah1,Galc,Gm2a	3/30
13_Member	KEGG Pathway	mmu04142	Lysosome - Mus musculus (house mouse)	-3.53878	Asah1,Galc,Gm2a,Ppt1,Npc2	5/135
13_Member	Reactome Gene Sets	R-MMU-1660662	Glycosphingolipid metabolism	-3.23946	Asah1,Galc,Gm2a	3/38
14_Summary	GO Biological Processes	GO:0019751	polyol metabolic process	-6.86445	Asah1,Ephx1,Fgf2,Naaa,Cyp27a1,Itpkb,Sgpp2,G6pdx,Ppargc1a,Prkag1,Pex2,Spp1,Gstm7,Oxsm,Cyp2d22	15/-
14_Member	GO Biological Processes	GO:0019751	polyol metabolic process	-6.86445	Asah1,Ephx1,Fgf2,Naaa,Cyp27a1,Itpkb,Sgpp2	7/92
14_Member	GO Biological Processes	GO:0044283	small molecule biosynthetic process	-6.46633	Asah1,Ephx1,Fgf2,G6pdx,Ppargc1a,Prkag1,Pex2,Spp1,Gstm7,Oxsm,Cyp27a1,Itpkb	12/435
14_Member	GO Biological Processes	GO:1901617	organic hydroxy compound biosynthetic process	-6.14202	Asah1,Ephx1,Fgf2,G6pdx,Pex2,Cyp2d22,Cyp27a1,Itpkb	8/171
14_Member	GO Biological Processes	GO:0046173	polyol biosynthetic process	-5.71811	Asah1,Ephx1,Fgf2,Cyp27a1,Itpkb	5/48
14_Member	GO Biological Processes	GO:0046165	alcohol biosynthetic process	-5.37047	Asah1,Ephx1,Fgf2,G6pdx,Cyp27a1,Itpkb	6/99
15_Summary	GO Biological Processes	GO:0006694	steroid biosynthetic process	-5.15143	Tspo,G6pdx,Pex2,Hsd17b12,Cyp27a1,Hsd17b11,Akr1b10,Spp1	8/-
15_Member	GO Biological Processes	GO:0006694	steroid biosynthetic process	-5.15143	Tspo,G6pdx,Pex2,Hsd17b12,Cyp27a1,Hsd17b11	6/108
15_Member	Reactome Gene Sets	R-MMU-196071	Metabolism of steroid hormones	-4.50616	Tspo,Hsd17b12,Akr1b10,Hsd17b11	4/42
15_Member	GO Biological Processes	GO:0006706	steroid catabolic process	-3.84055	Spp1,Cyp27a1,Hsd17b11	3/24
15_Member	Reactome Gene Sets	R-MMU-8957322	Metabolism of steroids	-3.66185	Tspo,Hsd17b12,Akr1b10,Cyp27a1,Hsd17b11	5/127
16_Summary	GO Biological Processes	GO:0006979	response to oxidative stress	-4.66569	Apod,Cyp1b1,G6pdx,Nfkb1,Pdk2,Prkcd,Ppargc1a,Pex2,Gpx4,Cpt2,Tspo,Plce1	12/-
16_Member	GO Biological Processes	GO:0006979	response to oxidative stress	-4.66569	Apod,Cyp1b1,G6pdx,Nfkb1,Pdk2,Prkcd,Ppargc1a,Pex2,Gpx4	9/355
16_Member	GO Biological Processes	GO:0034599	cellular response to oxidative stress	-3.43212	Cyp1b1,G6pdx,Pdk2,Prkcd,Ppargc1a,Pex2	6/220
16_Member	GO Biological Processes	GO:0000302	response to reactive oxygen species	-3.12886	Apod,Cyp1b1,Pdk2,Prkcd,Pex2	5/166
16_Member	GO Biological Processes	GO:0062197	cellular response to chemical stress	-2.87807	Cyp1b1,G6pdx,Pdk2,Prkcd,Ppargc1a,Pex2	6/281
16_Member	GO Biological Processes	GO:0034614	cellular response to reactive oxygen species	-2.73765	Cyp1b1,Pdk2,Prkcd,Pex2	4/121
16_Member	KEGG Pathway	mmu05415	Diabetic cardiomyopathy - Mus musculus (house mouse)	-2.6676	Cpt2,G6pdx,Nfkb1,Pdk2,Prkcd	5/211
16_Member	GO Biological Processes	GO:2000379	positive regulation of reactive oxygen species metabolic process	-2.32242	Tspo,Cyp1b1,Prkcd	3/79
16_Member	GO Biological Processes	GO:2000377	regulation of reactive oxygen species metabolic process	-2.29224	Tspo,Cyp1b1,G6pdx,Prkcd	4/161
16_Member	KEGG Pathway	mmu04933	AGE-RAGE signaling pathway in diabetic complications - Mus musculus (house mouse)	-2.02796	Nfkb1,Prkcd,Plce1	3/101
17_Summary	GO Biological Processes	GO:0120161	regulation of cold-induced thermogenesis	-4.34044	Acadl,Cpt2,Pctp,Ppargc1a,Adipor2,Plcl1	6/-
17_Member	GO Biological Processes	GO:0120161	regulation of cold-induced thermogenesis	-4.34044	Acadl,Cpt2,Pctp,Ppargc1a,Adipor2,Plcl1	6/150
17_Member	GO Biological Processes	GO:0120162	positive regulation of cold-induced thermogenesis	-3.02767	Acadl,Cpt2,Ppargc1a,Adipor2	4/101
18_Summary	KEGG Pathway	mmu04932	Non-alcoholic fatty liver disease - Mus musculus (house mouse)	-4.24543	Cyp2e1,Eif2ak3,Nfkb1,Prkag1,Tnfrsf1a,Adipor2,Abca1,Cyp2j9,Cyp2j12,Capn2,Apod,Prkcd,C3,Pmp22,Nr1d2,Gpx4	16/-
18_Member	KEGG Pathway	mmu04932	Non-alcoholic fatty liver disease - Mus musculus (house mouse)	-4.24543	Cyp2e1,Eif2ak3,Nfkb1,Prkag1,Tnfrsf1a,Adipor2	6/156
18_Member	KEGG Pathway	mmu05417	Lipid and atherosclerosis - Mus musculus (house mouse)	-3.47457	Abca1,Eif2ak3,Nfkb1,Tnfrsf1a,Cyp2j9,Cyp2j12	6/216
18_Member	KEGG Pathway	mmu04210	Apoptosis - Mus musculus (house mouse)	-2.55332	Capn2,Eif2ak3,Nfkb1,Tnfrsf1a	4/136
18_Member	WikiPathways	WP2075	Alzheimer's disease	-2.40207	Capn2,Eif2ak3,Tnfrsf1a	3/74
18_Member	GO Biological Processes	GO:0042306	regulation of protein import into nucleus	-2.32242	Apod,Prkcd,Tnfrsf1a	3/79
18_Member	GO Biological Processes	GO:1900180	regulation of protein localization to nucleus	-2.28278	Apod,Eif2ak3,Prkcd,Tnfrsf1a	4/162
18_Member	GO Biological Processes	GO:0050727	regulation of inflammatory response	-2.12103	C3,Nfkb1,Pmp22,Tnfrsf1a,Nr1d2,Gpx4	6/401
18_Member	GO Biological Processes	GO:1900182	positive regulation of protein localization to nucleus	-2.03972	Eif2ak3,Prkcd,Tnfrsf1a	3/100
18_Member	KEGG Pathway	mmu05142	Chagas disease - Mus musculus (house mouse)	-2.00481	C3,Nfkb1,Tnfrsf1a	3/103
19_Summary	WikiPathways	WP164	Glutathione metabolism	-4.1537	G6pdx,Gstm7,Gpx4,Dbi,Fgf2,Plce1,Tspo	7/-
19_Member	WikiPathways	WP164	Glutathione metabolism	-4.1537	G6pdx,Gstm7,Gpx4	3/19
19_Member	GO Biological Processes	GO:0006749	glutathione metabolic process	-2.64025	G6pdx,Gstm7,Gpx4	3/61
19_Member	GO Biological Processes	GO:0051282	regulation of sequestering of calcium ion	-2.60014	Dbi,Fgf2,Gstm7,Plce1	4/132
19_Member	KEGG Pathway	mmu00480	Glutathione metabolism - Mus musculus (house mouse)	-2.4356	G6pdx,Gstm7,Gpx4	3/72
19_Member	GO Biological Processes	GO:0051928	positive regulation of calcium ion transport	-2.38052	Tspo,Dbi,G6pdx,Gstm7	4/152
19_Member	WikiPathways	WP4466	Oxidative stress and redox pathway	-2.13888	G6pdx,Gstm7,Gpx4	3/92
20_Summary	GO Biological Processes	GO:0010817	regulation of hormone levels	-4.11553	Bmp6,Tspo,Cpt1a,Cyp1b1,Nfkb1,Ppargc1a,Spp1,Cyp2d22,Retsat,Hcar2,Hsd17b11,Cyp2e1,Dhrs4	13/-
20_Member	GO Biological Processes	GO:0010817	regulation of hormone levels	-4.11553	Bmp6,Tspo,Cpt1a,Cyp1b1,Nfkb1,Ppargc1a,Spp1,Cyp2d22,Retsat,Hcar2,Hsd17b11	11/628
20_Member	GO Biological Processes	GO:0006721	terpenoid metabolic process	-3.63249	Cyp1b1,Cyp2e1,Dhrs4,Retsat	4/70
20_Member	GO Biological Processes	GO:0006720	isoprenoid metabolic process	-3.09331	Cyp1b1,Cyp2e1,Dhrs4,Retsat	4/97
20_Member	GO Biological Processes	GO:0042445	hormone metabolic process	-2.75958	Cyp1b1,Spp1,Cyp2d22,Retsat,Hsd17b11	5/201
20_Member	GO Biological Processes	GO:0001523	retinoid metabolic process	-2.64025	Cyp1b1,Dhrs4,Retsat	3/61
20_Member	GO Biological Processes	GO:0016101	diterpenoid metabolic process	-2.6002	Cyp1b1,Dhrs4,Retsat	3/63

## Sheet: lipid metabolism module OG
GroupID	Category	Term	Description	LogP	Symbols	InTerm_InList
1_Summary	GO Biological Processes	GO:0008610	lipid biosynthetic process	-58.8749	Abca2,Asah1,Cln3,Pcyt1a,Degs1,Edn1,Fdft1,Lpin1,G6pdx,Hmgcl,Inpp1,Myo5a,Pip4k2a,Plp1,Pex2,Scd1,Scd2,St3gal3,St3gal4,St6galnac3,Sptlc2,Srebf1,Slc27a2,Mecr,Ip6k1,Agpat3,Elovl1,Asah2,Socs6,Hsd17b12,Sptssb,Agpat2,Agpat4,Gstm7,Mogat1,Elovl5,Plce1,Acsl3,Etnk1,Cers2,Mboat7,Pi4k2a,Lbr,Cyp27a1,Acly,Abhd4,Prkaa1,Tecr,Abhd3,Cyb5r3,Pigh,Cds2,Hsd17b11,Chpt1,Abca8a,Fitm2,Acer2,Thnsl2,Vac14,St8sia6,Agmo,Itpkb,Fa…	86/-
1_Member	GO Biological Processes	GO:0008610	lipid biosynthetic process	-58.8749	Abca2,Asah1,Cln3,Pcyt1a,Degs1,Edn1,Fdft1,Lpin1,G6pdx,Hmgcl,Inpp1,Myo5a,Pip4k2a,Plp1,Pex2,Scd1,Scd2,St3gal3,St3gal4,St6galnac3,Sptlc2,Srebf1,Slc27a2,Mecr,Ip6k1,Agpat3,Elovl1,Asah2,Socs6,Hsd17b12,Sptssb,Agpat2,Agpat4,Gstm7,Mogat1,Elovl5,Plce1,Acsl3,Etnk1,Cers2,Mboat7,Pi4k2a,Lbr,Cyp27a1,Acly,Abhd4,Prkaa1,Tecr,Abhd3,Cyb5r3,Pigh,Cds2,Hsd17b11,Chpt1,Abca8a,Fitm2,Acer2,Thnsl2,Vac14,St8sia6,Agmo,Itpkb,Fa…	64/534
1_Member	Reactome Gene Sets	R-MMU-556833	Metabolism of lipids	-51.8353	Acadl,Acox1,Asah1,Cpt2,Pcyt1a,Cyp2j6,Dbi,Degs1,Fdft1,Lpin1,Galc,Gm2a,Hadh,Hmgcl,Phyh,Pip4k2a,Ppt1,Scd1,Sptlc2,Srebf1,Slc27a2,Mecr,Agpat3,Elovl1,Asah2,Hsd17b12,Mbtps1,Inpp5e,Sptssb,Pla2g12a,Agpat2,Agpat4,Mogat1,Elovl5,Bdh2,Acsl3,Etnk1,Cers2,Mtmr2,Mboat7,Sacm1l,Pi4k2a,Lbr,Inpp5f,Cyp27a1,Acly,Abhd4,Tecr,Abhd3,Cds2,Hsd17b11,Chpt1,Cerk,Fitm2,Acer2,Inpp4b,Vac14,Acsf2,Agmo,Pla2g4e,Sgpp2	61/591
2_Summary	GO Biological Processes	GO:0046486	glycerolipid metabolic process	-41.5332	Apobec1,Apoc1,Cln3,Pcyt1a,Dbi,Lpin1,Slc37a4,Gpld1,Il6st,Inpp1,Lipe,Mecp2,Mttp,Pip4k2a,Ptpn11,Scd1,Ip6k1,Slc22a4,Socs6,Inpp5e,Agpat2,Mogat1,Pitpnc1,Plce1,Etnk1,Mtmr2,Mboat7,Sacm1l,Pi4k2a,Inpp5f,Abhd4,Abhd3,Pigh,Cds2,Inpp5a,Chpt1,Inpp4b,Vac14,Napepld,Itpkb,Pla2g4e,Dgkk,Efr3b,Abhd12b,Abca2,Fdft1,Sptlc2,Agpat3,Pla2g12a,Agpat4,Smpdl3b,Aspg,Abca8a,Fitm2,Atp5a1,Atp5b,G6pdx,Acly	58/-
2_Member	GO Biological Processes	GO:0046486	glycerolipid metabolic process	-41.5332	Apobec1,Apoc1,Cln3,Pcyt1a,Dbi,Lpin1,Slc37a4,Gpld1,Il6st,Inpp1,Lipe,Mecp2,Mttp,Pip4k2a,Ptpn11,Scd1,Ip6k1,Slc22a4,Socs6,Inpp5e,Agpat2,Mogat1,Pitpnc1,Plce1,Etnk1,Mtmr2,Mboat7,Sacm1l,Pi4k2a,Inpp5f,Abhd4,Abhd3,Pigh,Cds2,Inpp5a,Chpt1,Inpp4b,Vac14,Napepld,Itpkb,Pla2g4e,Dgkk,Efr3b,Abhd12b	44/329
2_Member	GO Biological Processes	GO:0006644	phospholipid metabolic process	-38.6911	Abca2,Cln3,Pcyt1a,Dbi,Fdft1,Lpin1,Gpld1,Inpp1,Mecp2,Pip4k2a,Sptlc2,Ip6k1,Agpat3,Socs6,Inpp5e,Pla2g12a,Agpat2,Agpat4,Pitpnc1,Etnk1,Mtmr2,Mboat7,Sacm1l,Pi4k2a,Smpdl3b,Inpp5f,Aspg,Abhd4,Abhd3,Pigh,Cds2,Inpp5a,Chpt1,Abca8a,Fitm2,Inpp4b,Vac14,Napepld,Itpkb,Pla2g4e,Efr3b,Abhd12b	42/329
2_Member	GO Biological Processes	GO:0006650	glycerophospholipid metabolic process	-29.2154	Cln3,Pcyt1a,Dbi,Lpin1,Gpld1,Inpp1,Mecp2,Pip4k2a,Ip6k1,Socs6,Inpp5e,Agpat2,Pitpnc1,Etnk1,Mtmr2,Mboat7,Sacm1l,Pi4k2a,Inpp5f,Abhd4,Abhd3,Pigh,Cds2,Inpp5a,Chpt1,Inpp4b,Vac14,Napepld,Itpkb,Pla2g4e,Efr3b,Abhd12b	32/251
2_Member	GO Biological Processes	GO:0008654	phospholipid biosynthetic process	-18.5331	Cln3,Pcyt1a,Inpp1,Pip4k2a,Sptlc2,Ip6k1,Agpat3,Socs6,Agpat2,Agpat4,Etnk1,Mboat7,Pi4k2a,Abhd4,Pigh,Cds2,Chpt1,Abca8a,Fitm2,Vac14,Itpkb,Efr3b	22/202
2_Member	GO Biological Processes	GO:0045017	glycerolipid biosynthetic process	-16.8987	Cln3,Pcyt1a,Lpin1,Inpp1,Pip4k2a,Ip6k1,Socs6,Agpat2,Mogat1,Plce1,Etnk1,Mboat7,Pi4k2a,Abhd4,Pigh,Cds2,Chpt1,Vac14,Itpkb,Efr3b	20/183
2_Member	GO Biological Processes	GO:0090407	organophosphate biosynthetic process	-14.5439	Atp5a1,Atp5b,Cln3,Pcyt1a,G6pdx,Inpp1,Pip4k2a,Sptlc2,Ip6k1,Agpat3,Socs6,Agpat2,Agpat4,Etnk1,Mboat7,Pi4k2a,Acly,Abhd4,Pigh,Cds2,Chpt1,Abca8a,Fitm2,Vac14,Itpkb,Efr3b	26/471
2_Member	GO Biological Processes	GO:0046474	glycerophospholipid biosynthetic process	-14.4398	Cln3,Pcyt1a,Inpp1,Pip4k2a,Ip6k1,Socs6,Agpat2,Etnk1,Mboat7,Pi4k2a,Abhd4,Pigh,Cds2,Chpt1,Vac14,Itpkb,Efr3b	17/155
2_Member	GO Biological Processes	GO:0006661	phosphatidylinositol biosynthetic process	-8.46928	Inpp1,Pip4k2a,Ip6k1,Socs6,Mboat7,Pi4k2a,Pigh,Vac14,Itpkb,Efr3b	10/96
2_Member	GO Biological Processes	GO:0046854	phosphatidylinositol phosphate biosynthetic process	-6.92388	Inpp1,Pip4k2a,Ip6k1,Socs6,Pi4k2a,Itpkb,Efr3b	7/51
3_Summary	GO Biological Processes	GO:0019216	regulation of lipid metabolic process	-40.3844	Abca2,Acadl,Akt1,Apobec1,Apoc1,Asah1,Capn2,Cd81,Dbi,Eif2ak3,Fgf1,Lpin1,Gal,Gpld1,Htr2c,Anxa1,Nfe2l1,Nfkb1,Pcx,Pdgfra,Pip4k2a,Prkcd,Por,Pex2,Rora,Rorc,Srebf1,Stat5b,Tcf7l2,Pdk4,Chp1,Vav3,Sirt2,Lonp2,Elovl5,Acsl3,Cers2,Mtmr2,Mboat7,Bbs4,Prkaa1,Chrm5,Pik3ip1,Fitm2,Crebl2,Erlin2,Cln3,Cyp2j6	48/-
3_Member	GO Biological Processes	GO:0019216	regulation of lipid metabolic process	-40.3844	Abca2,Acadl,Akt1,Apobec1,Apoc1,Asah1,Capn2,Cd81,Dbi,Eif2ak3,Fgf1,Lpin1,Gal,Gpld1,Htr2c,Anxa1,Nfe2l1,Nfkb1,Pcx,Pdgfra,Pip4k2a,Prkcd,Por,Pex2,Rora,Rorc,Srebf1,Stat5b,Tcf7l2,Pdk4,Chp1,Vav3,Sirt2,Lonp2,Elovl5,Acsl3,Cers2,Mtmr2,Mboat7,Bbs4,Prkaa1,Chrm5,Pik3ip1,Fitm2,Crebl2,Erlin2	46/401
3_Member	GO Biological Processes	GO:0046890	regulation of lipid biosynthetic process	-24.3637	Abca2,Acadl,Akt1,Apoc1,Asah1,Capn2,Dbi,Fgf1,Lpin1,Gpld1,Htr2c,Anxa1,Nfkb1,Pcx,Prkcd,Por,Pex2,Srebf1,Tcf7l2,Pdk4,Chp1,Sirt2,Elovl5,Acsl3,Fitm2,Crebl2,Erlin2	27/216
3_Member	GO Biological Processes	GO:0046889	positive regulation of lipid biosynthetic process	-16.7416	Akt1,Capn2,Dbi,Fgf1,Gpld1,Htr2c,Anxa1,Pcx,Prkcd,Por,Srebf1,Tcf7l2,Chp1,Sirt2,Elovl5,Acsl3,Crebl2	17/114
3_Member	GO Biological Processes	GO:0045834	positive regulation of lipid metabolic process	-16.5292	Akt1,Capn2,Cd81,Dbi,Fgf1,Gpld1,Htr2c,Anxa1,Pcx,Pdgfra,Prkcd,Por,Srebf1,Tcf7l2,Chp1,Vav3,Sirt2,Elovl5,Acsl3,Crebl2	20/191
3_Member	GO Biological Processes	GO:0062012	regulation of small molecule metabolic process	-14.7511	Acadl,Akt1,Apoc1,Cln3,Cyp2j6,Dbi,Eif2ak3,Fgf1,Gpld1,Anxa1,Nfe2l1,Nfkb1,Por,Pex2,Rora,Rorc,Srebf1,Tcf7l2,Pdk4,Sirt2,Lonp2,Elovl5,Prkaa1,Erlin2	24/379
3_Member	GO Biological Processes	GO:0019217	regulation of fatty acid metabolic process	-11.5165	Acadl,Akt1,Apoc1,Dbi,Eif2ak3,Anxa1,Nfe2l1,Srebf1,Pdk4,Sirt2,Lonp2,Elovl5,Erlin2	13/111
3_Member	GO Biological Processes	GO:0010565	regulation of cellular ketone metabolic process	-10.5101	Acadl,Akt1,Apoc1,Cln3,Dbi,Eif2ak3,Anxa1,Nfe2l1,Srebf1,Pdk4,Sirt2,Lonp2,Elovl5,Erlin2	14/163
3_Member	GO Biological Processes	GO:0042304	regulation of fatty acid biosynthetic process	-8.24671	Acadl,Apoc1,Anxa1,Srebf1,Pdk4,Sirt2,Elovl5,Erlin2	8/52
3_Member	GO Biological Processes	GO:0045723	positive regulation of fatty acid biosynthetic process	-4.22883	Anxa1,Srebf1,Sirt2,Elovl5	4/28
3_Member	GO Biological Processes	GO:0045923	positive regulation of fatty acid metabolic process	-3.23466	Anxa1,Srebf1,Sirt2,Elovl5	4/50
4_Summary	GO Biological Processes	GO:0006631	fatty acid metabolic process	-34.837	Acadl,Acox1,Asah1,Cpt2,Cyp2j6,Dbi,Degs1,Edn1,Lpin1,Hadh,Lipe,Phyh,Myo5a,Plp1,Por,Pex2,Scd1,Scd2,Tnfrsf1a,Slc27a2,Mecr,Ech1,Elovl1,Asah2,Gstm7,Adipor2,Elovl5,Bdh2,Acsl3,Ptgr2,Acly,Prkaa1,Tecr,Abhd3,Etfa,Cygb,Acad9,Thnsl2,Cyp2j12,Acsf2,Fads6,Slc37a4,Pcx,Cyp27a1,Abca2,Fdft1,G6pdx,Hmgcl,Sptlc2,Srebf1,Ip6k1,Sptssb,Lbr,Cyb5r3,Acer2,Itpkb	56/-
4_Member	GO Biological Processes	GO:0006631	fatty acid metabolic process	-34.837	Acadl,Acox1,Asah1,Cpt2,Cyp2j6,Dbi,Degs1,Edn1,Lpin1,Hadh,Lipe,Phyh,Myo5a,Plp1,Por,Pex2,Scd1,Scd2,Tnfrsf1a,Slc27a2,Mecr,Ech1,Elovl1,Asah2,Gstm7,Adipor2,Elovl5,Bdh2,Acsl3,Ptgr2,Acly,Prkaa1,Tecr,Abhd3,Etfa,Cygb,Acad9,Thnsl2,Cyp2j12,Acsf2,Fads6	41/377
4_Member	GO Biological Processes	GO:0032787	monocarboxylic acid metabolic process	-31.177	Acadl,Acox1,Asah1,Cpt2,Cyp2j6,Dbi,Degs1,Edn1,Lpin1,Slc37a4,Hadh,Lipe,Phyh,Myo5a,Pcx,Plp1,Por,Pex2,Scd1,Scd2,Tnfrsf1a,Slc27a2,Mecr,Ech1,Elovl1,Asah2,Gstm7,Adipor2,Elovl5,Bdh2,Acsl3,Ptgr2,Cyp27a1,Acly,Prkaa1,Tecr,Abhd3,Etfa,Cygb,Acad9,Thnsl2,Cyp2j12,Acsf2,Fads6	44/566
4_Member	GO Biological Processes	GO:0044283	small molecule biosynthetic process	-26.2292	Abca2,Asah1,Degs1,Edn1,Fdft1,G6pdx,Slc37a4,Hmgcl,Myo5a,Pcx,Plp1,Pex2,Scd1,Scd2,Sptlc2,Srebf1,Slc27a2,Mecr,Ip6k1,Elovl1,Asah2,Sptssb,Gstm7,Elovl5,Acsl3,Lbr,Cyp27a1,Acly,Prkaa1,Tecr,Abhd3,Cyb5r3,Acer2,Thnsl2,Itpkb,Fads6	36/435
4_Member	GO Biological Processes	GO:0072330	monocarboxylic acid biosynthetic process	-19.5322	Degs1,Edn1,Myo5a,Plp1,Pex2,Scd1,Scd2,Slc27a2,Mecr,Elovl1,Asah2,Gstm7,Elovl5,Acsl3,Cyp27a1,Acly,Prkaa1,Tecr,Abhd3,Thnsl2,Fads6	21/158
4_Member	GO Biological Processes	GO:0006633	fatty acid biosynthetic process	-18.0987	Degs1,Edn1,Myo5a,Plp1,Scd1,Scd2,Mecr,Elovl1,Asah2,Gstm7,Elovl5,Acsl3,Acly,Prkaa1,Tecr,Abhd3,Thnsl2,Fads6	18/115
4_Member	GO Biological Processes	GO:0046394	carboxylic acid biosynthetic process	-15.3754	Degs1,Edn1,Myo5a,Plp1,Pex2,Scd1,Scd2,Slc27a2,Mecr,Elovl1,Asah2,Gstm7,Elovl5,Acsl3,Cyp27a1,Acly,Prkaa1,Tecr,Abhd3,Thnsl2,Fads6	21/250
4_Member	GO Biological Processes	GO:0016053	organic acid biosynthetic process	-15.2704	Degs1,Edn1,Myo5a,Plp1,Pex2,Scd1,Scd2,Slc27a2,Mecr,Elovl1,Asah2,Gstm7,Elovl5,Acsl3,Cyp27a1,Acly,Prkaa1,Tecr,Abhd3,Thnsl2,Fads6	21/253
5_Summary	GO Biological Processes	GO:0016042	lipid catabolic process	-31.3853	Acadl,Acox1,Asah1,Cpt2,Lpin1,Galc,Gm2a,Hadh,Lipe,Phyh,Naga,Pafah1b3,Ppt1,Pex2,Rab7,Slc27a2,Asah2,Sirt2,Pla2g12a,Bdh2,Plce1,Pafah2,Smpdl3b,Inpp5f,Cyp27a1,Aspg,Abhd4,Abhd3,Etfa,Hsd17b11,Fitm2,Acer2,Napepld,Pla2g4e,Abhd12b,Ggta1,Por,St3gal4,Inpp5e,Adipor2,Mtmr2,Mboat7,Sacm1l,Prkaa1,Cygb,Inpp5a,Inpp4b,Dgkk,Sgpp2,Hmgcl,Acad8,Thnsl2	52/-
5_Member	GO Biological Processes	GO:0016042	lipid catabolic process	-31.3853	Acadl,Acox1,Asah1,Cpt2,Lpin1,Galc,Gm2a,Hadh,Lipe,Phyh,Naga,Pafah1b3,Ppt1,Pex2,Rab7,Slc27a2,Asah2,Sirt2,Pla2g12a,Bdh2,Plce1,Pafah2,Smpdl3b,Inpp5f,Cyp27a1,Aspg,Abhd4,Abhd3,Etfa,Hsd17b11,Fitm2,Acer2,Napepld,Pla2g4e,Abhd12b	35/286
5_Member	GO Biological Processes	GO:0030258	lipid modification	-22.9487	Acadl,Acox1,Cpt2,Ggta1,Hadh,Phyh,Por,Pex2,St3gal4,Slc27a2,Inpp5e,Adipor2,Bdh2,Mtmr2,Mboat7,Sacm1l,Inpp5f,Prkaa1,Etfa,Cygb,Inpp5a,Inpp4b,Dgkk,Sgpp2	24/170
5_Member	GO Biological Processes	GO:0044242	cellular lipid catabolic process	-21.6521	Acadl,Acox1,Asah1,Cpt2,Lpin1,Galc,Gm2a,Hadh,Lipe,Phyh,Naga,Pex2,Slc27a2,Asah2,Sirt2,Bdh2,Smpdl3b,Inpp5f,Abhd3,Etfa,Acer2,Napepld,Pla2g4e,Abhd12b	24/192
5_Member	GO Biological Processes	GO:0019395	fatty acid oxidation	-13.2618	Acadl,Acox1,Cpt2,Hadh,Phyh,Por,Pex2,Slc27a2,Adipor2,Bdh2,Prkaa1,Etfa,Cygb	13/82
5_Member	GO Biological Processes	GO:0034440	lipid oxidation	-12.7184	Acadl,Acox1,Cpt2,Hadh,Phyh,Por,Pex2,Slc27a2,Adipor2,Bdh2,Prkaa1,Etfa,Cygb	13/90
5_Member	GO Biological Processes	GO:0009062	fatty acid catabolic process	-11.47	Acadl,Acox1,Cpt2,Lpin1,Hadh,Lipe,Phyh,Pex2,Slc27a2,Bdh2,Abhd3,Etfa	12/88
5_Member	GO Biological Processes	GO:0072329	monocarboxylic acid catabolic process	-9.98096	Acadl,Acox1,Cpt2,Lpin1,Hadh,Lipe,Phyh,Pex2,Slc27a2,Bdh2,Abhd3,Etfa	12/117
5_Member	GO Biological Processes	GO:0016054	organic acid catabolic process	-9.79639	Acadl,Acox1,Cpt2,Lpin1,Hadh,Hmgcl,Lipe,Phyh,Pex2,Slc27a2,Acad8,Bdh2,Abhd3,Etfa,Thnsl2	15/220
5_Member	GO Biological Processes	GO:0046395	carboxylic acid catabolic process	-9.79639	Acadl,Acox1,Cpt2,Lpin1,Hadh,Hmgcl,Lipe,Phyh,Pex2,Slc27a2,Acad8,Bdh2,Abhd3,Etfa,Thnsl2	15/220
5_Member	GO Biological Processes	GO:0044282	small molecule catabolic process	-8.34996	Acadl,Acox1,Cpt2,Lpin1,Hadh,Hmgcl,Lipe,Phyh,Pex2,Slc27a2,Acad8,Bdh2,Cyp27a1,Abhd3,Etfa,Thnsl2	16/325
5_Member	GO Biological Processes	GO:0006635	fatty acid beta-oxidation	-7.9192	Acadl,Acox1,Cpt2,Hadh,Pex2,Slc27a2,Bdh2,Etfa	8/57
6_Summary	GO Biological Processes	GO:0006066	alcohol metabolic process	-29.3693	Abca1,Abca2,Apoc1,Asah1,Cebpa,Fdft1,Fech,G6pdx,Lipe,Mecp2,Mttp,Nfe2l1,Npc1,Pmp22,Sptlc2,Srebf1,Ip6k1,Asah2,Mbtps1,Alg2,Sptssb,Retsat,Npc2,Mogat1,Lbr,Cyp27a1,Abhd4,Prkaa1,Cyb5r3,Acer2,Napepld,Erlin2,Itpkb,Sgpp2,Slc37a4,Myo5a,Pex2,Slc27a2,Pdgfra,Shh,Stat5b,Hsd17b12,Tecr,Hsd17b11	44/-
6_Member	GO Biological Processes	GO:0006066	alcohol metabolic process	-29.3693	Abca1,Abca2,Apoc1,Asah1,Cebpa,Fdft1,Fech,G6pdx,Lipe,Mecp2,Mttp,Nfe2l1,Npc1,Pmp22,Sptlc2,Srebf1,Ip6k1,Asah2,Mbtps1,Alg2,Sptssb,Retsat,Npc2,Mogat1,Lbr,Cyp27a1,Abhd4,Prkaa1,Cyb5r3,Acer2,Napepld,Erlin2,Itpkb,Sgpp2	34/299
6_Member	GO Biological Processes	GO:1901615	organic hydroxy compound metabolic process	-27.7098	Abca1,Abca2,Apoc1,Asah1,Cebpa,Fdft1,Fech,G6pdx,Slc37a4,Lipe,Mecp2,Mttp,Myo5a,Nfe2l1,Npc1,Pmp22,Pex2,Sptlc2,Srebf1,Slc27a2,Ip6k1,Asah2,Mbtps1,Alg2,Sptssb,Retsat,Npc2,Mogat1,Lbr,Cyp27a1,Abhd4,Prkaa1,Cyb5r3,Acer2,Napepld,Erlin2,Itpkb,Sgpp2	38/460
6_Member	GO Biological Processes	GO:0008202	steroid metabolic process	-25.1215	Abca1,Abca2,Apoc1,Cebpa,Fdft1,Fech,G6pdx,Slc37a4,Lipe,Mecp2,Mttp,Nfe2l1,Npc1,Pdgfra,Pmp22,Pex2,Shh,Srebf1,Stat5b,Slc27a2,Hsd17b12,Mbtps1,Npc2,Lbr,Cyp27a1,Prkaa1,Tecr,Cyb5r3,Hsd17b11,Erlin2	30/279
6_Member	GO Biological Processes	GO:0008203	cholesterol metabolic process	-20.2045	Abca1,Abca2,Apoc1,Cebpa,Fdft1,Fech,G6pdx,Lipe,Mttp,Nfe2l1,Npc1,Pmp22,Srebf1,Mbtps1,Npc2,Lbr,Cyp27a1,Prkaa1,Cyb5r3,Erlin2	20/126
6_Member	GO Biological Processes	GO:1902652	secondary alcohol metabolic process	-19.3846	Abca1,Abca2,Apoc1,Cebpa,Fdft1,Fech,G6pdx,Lipe,Mttp,Nfe2l1,Npc1,Pmp22,Srebf1,Mbtps1,Npc2,Lbr,Cyp27a1,Prkaa1,Cyb5r3,Erlin2	20/138
6_Member	GO Biological Processes	GO:0016125	sterol metabolic process	-19.3199	Abca1,Abca2,Apoc1,Cebpa,Fdft1,Fech,G6pdx,Lipe,Mttp,Nfe2l1,Npc1,Pmp22,Srebf1,Mbtps1,Npc2,Lbr,Cyp27a1,Prkaa1,Cyb5r3,Erlin2	20/139
6_Member	GO Biological Processes	GO:0006694	steroid biosynthetic process	-10.3943	Fdft1,G6pdx,Pex2,Srebf1,Slc27a2,Hsd17b12,Lbr,Cyp27a1,Prkaa1,Tecr,Cyb5r3,Hsd17b11	12/108
6_Member	GO Biological Processes	GO:0006695	cholesterol biosynthetic process	-6.17634	Fdft1,G6pdx,Srebf1,Lbr,Prkaa1,Cyb5r3	6/41
6_Member	GO Biological Processes	GO:1902653	secondary alcohol biosynthetic process	-6.17634	Fdft1,G6pdx,Srebf1,Lbr,Prkaa1,Cyb5r3	6/41
6_Member	GO Biological Processes	GO:0016126	sterol biosynthetic process	-5.81479	Fdft1,G6pdx,Srebf1,Lbr,Prkaa1,Cyb5r3	6/47
6_Member	Reactome Gene Sets	R-MMU-8957322	Metabolism of steroids	-5.207	Fdft1,Srebf1,Slc27a2,Hsd17b12,Mbtps1,Lbr,Cyp27a1,Hsd17b11	8/127
6_Member	Reactome Gene Sets	R-MMU-191273	Cholesterol biosynthesis	-2.90004	Fdft1,Srebf1,Lbr	3/28
7_Summary	GO Biological Processes	GO:0006643	membrane lipid metabolic process	-26.2922	Abca2,Asah1,Degs1,Galc,Gm2a,Gpld1,Map7,Naga,St3gal3,St3gal4,St6galnac3,St8sia1,Sptlc2,Elovl1,Asah2,Sptssb,Elovl5,Cers2,Smpdl3b,Tecr,Pigh,Abca8a,Cerk,Acer2,St8sia6,Agmo,Sgpp2,Fdft1,G6pdx,Myo5a,Pex2,Srebf1,Slc27a2,Ip6k1,Lbr,Cyp27a1,Prkaa1,Cyb5r3,Itpkb,Mecp2,Mogat1,Akt1,Cebpa,Eif2ak3,Hmgcl,Bdh2,Acsl3,Acly,Abhd4,Fitm2,Napepld,Pla2g4e,Nfkb1,Tnfrsf1a	54/-
7_Member	GO Biological Processes	GO:0006643	membrane lipid metabolic process	-26.2922	Abca2,Asah1,Degs1,Galc,Gm2a,Gpld1,Map7,Naga,St3gal3,St3gal4,St6galnac3,St8sia1,Sptlc2,Elovl1,Asah2,Sptssb,Elovl5,Cers2,Smpdl3b,Tecr,Pigh,Abca8a,Cerk,Acer2,St8sia6,Agmo,Sgpp2	27/184
7_Member	GO Biological Processes	GO:0006665	sphingolipid metabolic process	-22.1051	Abca2,Asah1,Degs1,Galc,Gm2a,Map7,St3gal3,St6galnac3,St8sia1,Sptlc2,Elovl1,Asah2,Sptssb,Elovl5,Cers2,Smpdl3b,Tecr,Abca8a,Cerk,Acer2,St8sia6,Sgpp2	22/140
7_Member	GO Biological Processes	GO:0006672	ceramide metabolic process	-15.277	Abca2,Asah1,Degs1,Galc,Gm2a,St3gal3,St6galnac3,Sptlc2,Elovl1,Asah2,Sptssb,Cers2,Cerk,Acer2,St8sia6	15/94
7_Member	GO Biological Processes	GO:1901617	organic hydroxy compound biosynthetic process	-14.9484	Abca2,Asah1,Fdft1,G6pdx,Myo5a,Pex2,Sptlc2,Srebf1,Slc27a2,Ip6k1,Asah2,Sptssb,Lbr,Cyp27a1,Prkaa1,Cyb5r3,Acer2,Itpkb	18/171
7_Member	GO Biological Processes	GO:0046165	alcohol biosynthetic process	-14.9264	Abca2,Asah1,Fdft1,G6pdx,Sptlc2,Srebf1,Ip6k1,Asah2,Sptssb,Lbr,Cyp27a1,Prkaa1,Cyb5r3,Acer2,Itpkb	15/99
7_Member	GO Biological Processes	GO:0046467	membrane lipid biosynthetic process	-14.4169	Abca2,Asah1,Degs1,St3gal3,St3gal4,St6galnac3,Sptlc2,Elovl1,Asah2,Sptssb,Elovl5,Cers2,Pigh,Abca8a,Acer2,St8sia6	16/130
7_Member	GO Biological Processes	GO:0030148	sphingolipid biosynthetic process	-13.9199	Abca2,Asah1,Degs1,St3gal3,St6galnac3,Sptlc2,Elovl1,Asah2,Sptssb,Elovl5,Cers2,Abca8a,Acer2,St8sia6	14/93
7_Member	GO Biological Processes	GO:0019751	polyol metabolic process	-11.2343	Abca2,Asah1,Mecp2,Sptlc2,Ip6k1,Asah2,Sptssb,Mogat1,Cyp27a1,Acer2,Itpkb,Sgpp2	12/92
7_Member	GO Biological Processes	GO:0043603	amide metabolic process	-10.9421	Abca2,Akt1,Asah1,Cebpa,Degs1,Eif2ak3,Galc,Gm2a,Hmgcl,St3gal3,St6galnac3,Sptlc2,Elovl1,Asah2,Sptssb,Bdh2,Acsl3,Cers2,Smpdl3b,Acly,Abhd4,Abca8a,Cerk,Fitm2,Acer2,St8sia6,Napepld,Pla2g4e	28/789
7_Member	Reactome Gene Sets	R-MMU-428157	Sphingolipid metabolism	-10.9123	Asah1,Degs1,Galc,Gm2a,Sptlc2,Asah2,Sptssb,Cers2,Cerk,Acer2,Sgpp2	11/75
7_Member	GO Biological Processes	GO:0046513	ceramide biosynthetic process	-10.6181	Asah1,Degs1,St3gal3,St6galnac3,Sptlc2,Elovl1,Asah2,Sptssb,Cers2,St8sia6	10/59
7_Member	GO Biological Processes	GO:0046173	polyol biosynthetic process	-10.0226	Abca2,Asah1,Sptlc2,Ip6k1,Asah2,Sptssb,Cyp27a1,Acer2,Itpkb	9/48
7_Member	GO Biological Processes	GO:0006670	sphingosine metabolic process	-10.0115	Abca2,Asah1,Sptlc2,Asah2,Sptssb,Acer2,Sgpp2	7/20
7_Member	GO Biological Processes	GO:0046519	sphingoid metabolic process	-9.6747	Abca2,Asah1,Sptlc2,Asah2,Sptssb,Acer2,Sgpp2	7/22
7_Member	KEGG Pathway	mmu00600	Sphingolipid metabolism - Mus musculus (house mouse)	-9.53845	Asah1,Degs1,Galc,Sptlc2,Asah2,Cers2,Cerk,Acer2,Sgpp2	9/54
7_Member	GO Biological Processes	GO:0046512	sphingosine biosynthetic process	-9.27735	Abca2,Asah1,Sptlc2,Asah2,Sptssb,Acer2	6/14
7_Member	GO Biological Processes	GO:0046520	sphingoid biosynthetic process	-9.27735	Abca2,Asah1,Sptlc2,Asah2,Sptssb,Acer2	6/14
7_Member	GO Biological Processes	GO:0034311	diol metabolic process	-8.62015	Abca2,Asah1,Sptlc2,Asah2,Sptssb,Acer2,Sgpp2	7/30
7_Member	KEGG Pathway	mmu04071	Sphingolipid signaling pathway - Mus musculus (house mouse)	-8.44001	Akt1,Asah1,Degs1,Nfkb1,Sptlc2,Tnfrsf1a,Asah2,Sptssb,Cers2,Acer2,Sgpp2	11/126
7_Member	GO Biological Processes	GO:0034312	diol biosynthetic process	-7.90413	Abca2,Asah1,Sptlc2,Asah2,Sptssb,Acer2	6/22
7_Member	WikiPathways	WP4344	Sphingolipid metabolism overview	-7.53698	Asah1,Degs1,Sptlc2,Cers2,Cerk,Sgpp2	6/25
7_Member	WikiPathways	WP4690	Sphingolipid metabolism (integrated pathway)	-7.42579	Asah1,Degs1,Sptlc2,Cers2,Cerk,Sgpp2	6/26
7_Member	Reactome Gene Sets	R-MMU-1660661	Sphingolipid de novo biosynthesis	-6.45183	Degs1,Sptlc2,Sptssb,Cers2,Acer2,Sgpp2	6/37
7_Member	GO Biological Processes	GO:0043604	amide biosynthetic process	-5.33967	Akt1,Asah1,Cebpa,Degs1,Eif2ak3,St3gal3,St6galnac3,Sptlc2,Elovl1,Asah2,Sptssb,Bdh2,Cers2,Acly,Abca8a,St8sia6	16/543
8_Summary	Reactome Gene Sets	R-MMU-1483257	Phospholipid metabolism	-17.9302	Pcyt1a,Lpin1,Pip4k2a,Agpat3,Inpp5e,Pla2g12a,Agpat2,Agpat4,Etnk1,Mtmr2,Mboat7,Sacm1l,Pi4k2a,Inpp5f,Abhd4,Abhd3,Cds2,Chpt1,Inpp4b,Vac14,Pla2g4e,Dgkk,Lipe,Mogat1	24/-
8_Member	Reactome Gene Sets	R-MMU-1483257	Phospholipid metabolism	-17.9302	Pcyt1a,Lpin1,Pip4k2a,Agpat3,Inpp5e,Pla2g12a,Agpat2,Agpat4,Etnk1,Mtmr2,Mboat7,Sacm1l,Pi4k2a,Inpp5f,Abhd4,Abhd3,Cds2,Chpt1,Inpp4b,Vac14,Pla2g4e	21/188
8_Member	Reactome Gene Sets	R-MMU-1483206	Glycerophospholipid biosynthesis	-11.3166	Pcyt1a,Lpin1,Agpat3,Pla2g12a,Agpat2,Agpat4,Etnk1,Mboat7,Abhd4,Abhd3,Cds2,Chpt1,Pla2g4e	13/115
8_Member	KEGG Pathway	mmu00564	Glycerophospholipid metabolism - Mus musculus (house mouse)	-10.9014	Pcyt1a,Lpin1,Agpat3,Pla2g12a,Agpat2,Agpat4,Etnk1,Mboat7,Cds2,Chpt1,Pla2g4e,Dgkk	12/98
8_Member	WikiPathways	WP386	Triacylglyceride synthesis	-6.12541	Lipe,Agpat3,Agpat2,Agpat4,Mogat1	5/23
8_Member	KEGG Pathway	mmu00561	Glycerolipid metabolism - Mus musculus (house mouse)	-5.05744	Lpin1,Agpat3,Agpat2,Agpat4,Mogat1,Dgkk	6/63
8_Member	Reactome Gene Sets	R-MMU-1483166	Synthesis of PA	-3.69781	Agpat3,Pla2g12a,Agpat2,Agpat4	4/38
9_Summary	GO Biological Processes	GO:0046488	phosphatidylinositol metabolic process	-16.632	Gpld1,Inpp1,Pip4k2a,Ip6k1,Socs6,Inpp5e,Pitpnc1,Mtmr2,Mboat7,Sacm1l,Pi4k2a,Inpp5f,Pigh,Inpp5a,Inpp4b,Vac14,Itpkb,Efr3b,Plce1,Cds2,Dgkk,Sgpp2,Ptpn11,Thnsl2	24/-
9_Member	GO Biological Processes	GO:0046488	phosphatidylinositol metabolic process	-16.632	Gpld1,Inpp1,Pip4k2a,Ip6k1,Socs6,Inpp5e,Pitpnc1,Mtmr2,Mboat7,Sacm1l,Pi4k2a,Inpp5f,Pigh,Inpp5a,Inpp4b,Vac14,Itpkb,Efr3b	18/138
9_Member	KEGG Pathway	mmu04070	Phosphatidylinositol signaling system - Mus musculus (house mouse)	-13.7208	Inpp1,Pip4k2a,Ip6k1,Inpp5e,Plce1,Mtmr2,Sacm1l,Pi4k2a,Inpp5f,Cds2,Inpp5a,Inpp4b,Itpkb,Dgkk	14/96
9_Member	KEGG Pathway	mmu00562	Inositol phosphate metabolism - Mus musculus (house mouse)	-11.1134	Inpp1,Pip4k2a,Inpp5e,Plce1,Mtmr2,Sacm1l,Pi4k2a,Inpp5f,Inpp5a,Inpp4b,Itpkb	11/72
9_Member	GO Biological Processes	GO:0046839	phospholipid dephosphorylation	-7.93578	Inpp5e,Mtmr2,Sacm1l,Inpp5f,Inpp5a,Inpp4b,Sgpp2	7/37
9_Member	GO Biological Processes	GO:0046856	phosphatidylinositol dephosphorylation	-7.7756	Inpp5e,Mtmr2,Sacm1l,Inpp5f,Inpp5a,Inpp4b	6/23
9_Member	Reactome Gene Sets	R-MMU-1660516	Synthesis of PIPs at the early endosome membrane	-7.15329	Mtmr2,Pi4k2a,Inpp5f,Inpp4b,Vac14	5/15
9_Member	Reactome Gene Sets	R-MMU-1483255	PI Metabolism	-7.00704	Pip4k2a,Inpp5e,Mtmr2,Sacm1l,Pi4k2a,Inpp5f,Inpp4b,Vac14	8/74
9_Member	Reactome Gene Sets	R-MMU-1660514	Synthesis of PIPs at the Golgi membrane	-5.13493	Inpp5e,Sacm1l,Pi4k2a,Vac14	4/17
9_Member	GO Biological Processes	GO:0016311	dephosphorylation	-4.33002	Ptpn11,Inpp5e,Mtmr2,Sacm1l,Inpp5f,Inpp5a,Thnsl2,Inpp4b,Sgpp2	9/217
9_Member	Reactome Gene Sets	R-MMU-1660499	Synthesis of PIPs at the plasma membrane	-2.22601	Pip4k2a,Pi4k2a,Inpp4b	3/48
10_Summary	GO Biological Processes	GO:0006639	acylglycerol metabolic process	-15.8667	Apobec1,Apoc1,Dbi,Lpin1,Slc37a4,Il6st,Lipe,Mttp,Ptpn11,Scd1,Slc22a4,Agpat2,Mogat1,Plce1,Dgkk,Abhd12b	16/-
10_Member	GO Biological Processes	GO:0006639	acylglycerol metabolic process	-15.8667	Apobec1,Apoc1,Dbi,Lpin1,Slc37a4,Il6st,Lipe,Mttp,Ptpn11,Scd1,Slc22a4,Agpat2,Mogat1,Plce1,Dgkk,Abhd12b	16/106
10_Member	GO Biological Processes	GO:0006638	neutral lipid metabolic process	-15.7324	Apobec1,Apoc1,Dbi,Lpin1,Slc37a4,Il6st,Lipe,Mttp,Ptpn11,Scd1,Slc22a4,Agpat2,Mogat1,Plce1,Dgkk,Abhd12b	16/108
10_Member	GO Biological Processes	GO:0006641	triglyceride metabolic process	-14.2006	Apobec1,Apoc1,Dbi,Lpin1,Slc37a4,Il6st,Lipe,Mttp,Ptpn11,Scd1,Slc22a4,Agpat2,Mogat1	13/70
10_Member	GO Biological Processes	GO:0046339	diacylglycerol metabolic process	-4.05001	Lipe,Mogat1,Plce1,Dgkk	4/31
11_Summary	Reactome Gene Sets	R-MMU-8978868	Fatty acid metabolism	-15.3208	Acadl,Acox1,Cpt2,Cyp2j6,Dbi,Hadh,Phyh,Ppt1,Scd1,Slc27a2,Mecr,Elovl1,Hsd17b12,Elovl5,Acsl3,Acly,Tecr,Acsf2,Scd2,Pex2	20/-
11_Member	Reactome Gene Sets	R-MMU-8978868	Fatty acid metabolism	-15.3208	Acadl,Acox1,Cpt2,Cyp2j6,Dbi,Hadh,Phyh,Ppt1,Scd1,Slc27a2,Mecr,Elovl1,Hsd17b12,Elovl5,Acsl3,Acly,Tecr,Acsf2	18/163
11_Member	KEGG Pathway	mmu01212	Fatty acid metabolism - Mus musculus (house mouse)	-14.9346	Acadl,Acox1,Cpt2,Hadh,Ppt1,Scd1,Scd2,Mecr,Elovl1,Hsd17b12,Elovl5,Acsl3,Tecr	13/62
11_Member	Reactome Gene Sets	R-MMU-75105	Fatty acyl-CoA biosynthesis	-11.6184	Ppt1,Scd1,Slc27a2,Elovl1,Hsd17b12,Elovl5,Acsl3,Acly,Tecr	9/33
11_Member	KEGG Pathway	mmu00062	Fatty acid elongation - Mus musculus (house mouse)	-8.73275	Hadh,Ppt1,Mecr,Elovl1,Hsd17b12,Elovl5,Tecr	7/29
11_Member	KEGG Pathway	mmu01040	Biosynthesis of unsaturated fatty acids - Mus musculus (house mouse)	-8.2093	Acox1,Scd1,Scd2,Elovl1,Hsd17b12,Elovl5,Tecr	7/34
11_Member	GO Biological Processes	GO:0000038	very long-chain fatty acid metabolic process	-6.60235	Acox1,Pex2,Slc27a2,Elovl1,Elovl5,Tecr	6/35
11_Member	Reactome Gene Sets	R-MMU-75876	Synthesis of very long-chain fatty acyl-CoAs	-6.22918	Elovl1,Hsd17b12,Elovl5,Acsl3,Tecr	5/22
11_Member	WikiPathways	WP4351	Omega-9 fatty acid synthesis	-5.50327	Scd2,Elovl1,Elovl5,Acsl3	4/14
11_Member	WikiPathways	WP4491	Elongation of (very) long chain fatty acids	-5.50327	Scd1,Scd2,Elovl1,Elovl5	4/14
11_Member	GO Biological Processes	GO:0042761	very long-chain fatty acid biosynthetic process	-3.92237	Elovl1,Elovl5,Tecr	3/13
11_Member	Reactome Gene Sets	R-MMU-2046104	alpha-linolenic (omega3) and linoleic (omega6) acid metabolism	-3.92237	Acox1,Elovl1,Elovl5	3/13
11_Member	Reactome Gene Sets	R-MMU-2046106	alpha-linolenic acid (ALA) metabolism	-3.92237	Acox1,Elovl1,Elovl5	3/13
11_Member	GO Biological Processes	GO:0030497	fatty acid elongation	-3.82008	Elovl1,Elovl5,Tecr	3/14
11_Member	WikiPathways	WP4350	Omega-3 / omega-6 fatty acid synthesis	-3.72562	Acox1,Elovl5,Acsl3	3/15
12_Summary	GO Biological Processes	GO:1903725	regulation of phospholipid metabolic process	-14.1385	Abca2,Apoc1,Capn2,Lpin1,Htr2c,Pcx,Prkcd,Chp1,Acsl3,Mtmr2,Chrm5	11/-
12_Member	GO Biological Processes	GO:1903725	regulation of phospholipid metabolic process	-14.1385	Abca2,Apoc1,Capn2,Lpin1,Htr2c,Pcx,Prkcd,Chp1,Acsl3,Mtmr2,Chrm5	11/40
12_Member	GO Biological Processes	GO:0071071	regulation of phospholipid biosynthetic process	-9.83823	Abca2,Capn2,Lpin1,Htr2c,Pcx,Chp1,Acsl3	7/21
12_Member	GO Biological Processes	GO:1903727	positive regulation of phospholipid metabolic process	-8.85689	Capn2,Htr2c,Pcx,Prkcd,Chp1,Acsl3	6/16
12_Member	GO Biological Processes	GO:0071073	positive regulation of phospholipid biosynthetic process	-7.72404	Capn2,Htr2c,Pcx,Chp1,Acsl3	5/12
12_Member	GO Biological Processes	GO:0150172	regulation of phosphatidylcholine metabolic process	-4.2922	Apoc1,Capn2,Acsl3	3/10
13_Summary	GO Biological Processes	GO:0045833	negative regulation of lipid metabolic process	-12.497	Abca2,Acadl,Akt1,Apobec1,Apoc1,Dbi,Lpin1,Gpld1,Nfkb1,Pip4k2a,Srebf1,Prkaa1,Pik3ip1,Erlin2,Tcf7l2	15/-
13_Member	GO Biological Processes	GO:0045833	negative regulation of lipid metabolic process	-12.497	Abca2,Acadl,Akt1,Apobec1,Apoc1,Dbi,Lpin1,Gpld1,Nfkb1,Pip4k2a,Srebf1,Prkaa1,Pik3ip1,Erlin2	14/117
13_Member	GO Biological Processes	GO:0051055	negative regulation of lipid biosynthetic process	-5.13963	Abca2,Acadl,Apoc1,Lpin1,Nfkb1,Erlin2	6/61
13_Member	GO Biological Processes	GO:0045922	negative regulation of fatty acid metabolic process	-4.93515	Acadl,Akt1,Apoc1,Dbi,Erlin2	5/39
13_Member	GO Biological Processes	GO:0062014	negative regulation of small molecule metabolic process	-4.52398	Acadl,Akt1,Apoc1,Dbi,Nfkb1,Tcf7l2,Erlin2	7/115
13_Member	GO Biological Processes	GO:0045717	negative regulation of fatty acid biosynthetic process	-3.40709	Acadl,Apoc1,Erlin2	3/19
13_Member	GO Biological Processes	GO:0045939	negative regulation of steroid metabolic process	-2.94682	Abca2,Nfkb1,Erlin2	3/27
14_Summary	GO Biological Processes	GO:0019218	regulation of steroid metabolic process	-11.3166	Abca2,Acadl,Asah1,Fgf1,Gal,Nfkb1,Por,Pex2,Rora,Rorc,Srebf1,Stat5b,Erlin2,Eif2ak3	14/-
14_Member	GO Biological Processes	GO:0019218	regulation of steroid metabolic process	-11.3166	Abca2,Acadl,Asah1,Fgf1,Gal,Nfkb1,Por,Pex2,Rora,Rorc,Srebf1,Stat5b,Erlin2	13/115
14_Member	GO Biological Processes	GO:0045540	regulation of cholesterol biosynthetic process	-6.33846	Fgf1,Por,Pex2,Srebf1,Erlin2	5/21
14_Member	GO Biological Processes	GO:0106118	regulation of sterol biosynthetic process	-6.33846	Fgf1,Por,Pex2,Srebf1,Erlin2	5/21
14_Member	GO Biological Processes	GO:0090181	regulation of cholesterol metabolic process	-5.87135	Acadl,Fgf1,Por,Pex2,Srebf1,Erlin2	6/46
14_Member	GO Biological Processes	GO:1902930	regulation of alcohol biosynthetic process	-5.50124	Fgf1,Nfkb1,Por,Pex2,Srebf1,Erlin2	6/53
14_Member	GO Biological Processes	GO:0050810	regulation of steroid biosynthetic process	-5.2879	Asah1,Fgf1,Nfkb1,Por,Pex2,Srebf1,Erlin2	7/88
14_Member	GO Biological Processes	GO:0032933	SREBP signaling pathway	-4.2922	Eif2ak3,Srebf1,Erlin2	3/10
14_Member	GO Biological Processes	GO:0045542	positive regulation of cholesterol biosynthetic process	-4.15635	Fgf1,Por,Srebf1	3/11
14_Member	GO Biological Processes	GO:0071501	cellular response to sterol depletion	-4.15635	Eif2ak3,Srebf1,Erlin2	3/11
14_Member	GO Biological Processes	GO:0106120	positive regulation of sterol biosynthetic process	-4.15635	Fgf1,Por,Srebf1	3/11
14_Member	GO Biological Processes	GO:0006991	response to sterol depletion	-4.03386	Eif2ak3,Srebf1,Erlin2	3/12
14_Member	GO Biological Processes	GO:0090205	positive regulation of cholesterol metabolic process	-3.21323	Fgf1,Por,Srebf1	3/22
14_Member	GO Biological Processes	GO:0006984	ER-nucleus signaling pathway	-2.90004	Eif2ak3,Srebf1,Erlin2	3/28
14_Member	GO Biological Processes	GO:0010893	positive regulation of steroid biosynthetic process	-2.85506	Fgf1,Por,Srebf1	3/29
14_Member	GO Biological Processes	GO:1902932	positive regulation of alcohol biosynthetic process	-2.81173	Fgf1,Por,Srebf1	3/30
14_Member	GO Biological Processes	GO:0045940	positive regulation of steroid metabolic process	-2.48124	Fgf1,Por,Srebf1	3/39
15_Summary	GO Biological Processes	GO:0055088	lipid homeostasis	-10.9345	Abca1,Abca2,Acox1,Cebpa,Slc37a4,Mttp,Nfe2l1,Npc1,Pex2,Rora,Scd1,Npc2,Abhd4,Prkaa1,Fitm2,Apoc1,Cln3,Gm2a,Anxa1,Pip4k2a,Stat5b,Slc27a2,Pla2g12a,Pitpnc1,Acsl3,Cds2,Abca8a,Cyp27a1,Mecp2,Chrm5	30/-
15_Member	GO Biological Processes	GO:0055088	lipid homeostasis	-10.9345	Abca1,Abca2,Acox1,Cebpa,Slc37a4,Mttp,Nfe2l1,Npc1,Pex2,Rora,Scd1,Npc2,Abhd4,Prkaa1,Fitm2	15/183
15_Member	GO Biological Processes	GO:0010876	lipid localization	-9.03679	Abca1,Abca2,Apoc1,Cln3,Gm2a,Anxa1,Mttp,Npc1,Pip4k2a,Stat5b,Slc27a2,Pla2g12a,Npc2,Pitpnc1,Acsl3,Cds2,Abca8a,Fitm2	18/382
15_Member	GO Biological Processes	GO:0042632	cholesterol homeostasis	-8.25223	Abca1,Acox1,Slc37a4,Mttp,Nfe2l1,Npc1,Pex2,Rora,Scd1,Npc2	10/101
15_Member	GO Biological Processes	GO:0055092	sterol homeostasis	-8.21026	Abca1,Acox1,Slc37a4,Mttp,Nfe2l1,Npc1,Pex2,Rora,Scd1,Npc2	10/102
15_Member	GO Biological Processes	GO:0006869	lipid transport	-7.17727	Abca1,Abca2,Apoc1,Cln3,Gm2a,Anxa1,Mttp,Npc1,Pip4k2a,Slc27a2,Pla2g12a,Npc2,Pitpnc1,Acsl3,Abca8a	15/343
15_Member	GO Biological Processes	GO:0033344	cholesterol efflux	-5.30391	Abca1,Apoc1,Npc1,Npc2,Abca8a	5/33
15_Member	GO Biological Processes	GO:0030301	cholesterol transport	-4.48945	Abca1,Apoc1,Npc1,Pip4k2a,Npc2,Abca8a	6/79
15_Member	KEGG Pathway	mmu04979	Cholesterol metabolism - Mus musculus (house mouse)	-4.39882	Abca1,Apoc1,Npc1,Npc2,Cyp27a1	5/50
15_Member	GO Biological Processes	GO:0015918	sterol transport	-4.36753	Abca1,Apoc1,Npc1,Pip4k2a,Npc2,Abca8a	6/83
15_Member	GO Biological Processes	GO:0032367	intracellular cholesterol transport	-4.36023	Abca1,Npc1,Pip4k2a,Npc2	4/26
15_Member	GO Biological Processes	GO:0015850	organic hydroxy compound transport	-4.16584	Abca1,Apoc1,Mecp2,Npc1,Pip4k2a,Npc2,Chrm5,Abca8a	8/177
15_Member	GO Biological Processes	GO:0032366	intracellular sterol transport	-4.10741	Abca1,Npc1,Pip4k2a,Npc2	4/30
15_Member	Reactome Gene Sets	R-MMU-174824	Plasma lipoprotein assembly, remodeling, and clearance	-3.88018	Abca1,Apoc1,Mttp,Npc1,Npc2	5/64
15_Member	GO Biological Processes	GO:0032365	intracellular lipid transport	-3.61023	Abca1,Npc1,Pip4k2a,Npc2	4/40
15_Member	Reactome Gene Sets	R-MMU-8964043	Plasma lipoprotein clearance	-2.69069	Apoc1,Npc1,Npc2	3/33
16_Summary	GO Biological Processes	GO:0006664	glycolipid metabolic process	-9.86864	Abca2,Galc,Gm2a,Gpld1,Map7,Naga,St3gal3,St3gal4,St6galnac3,Pigh,St8sia6,Npc1,St8sia1,Alg2,Ggta1,Cds2,Atp5a1,Atp5b,G6pdx,Acly	20/-
16_Member	GO Biological Processes	GO:0006664	glycolipid metabolic process	-9.86864	Abca2,Galc,Gm2a,Gpld1,Map7,Naga,St3gal3,St3gal4,St6galnac3,Pigh,St8sia6	11/93
16_Member	GO Biological Processes	GO:1903509	liposaccharide metabolic process	-9.81744	Abca2,Galc,Gm2a,Gpld1,Map7,Naga,St3gal3,St3gal4,St6galnac3,Pigh,St8sia6	11/94
16_Member	GO Biological Processes	GO:0006687	glycosphingolipid metabolic process	-6.86388	Abca2,Galc,Gm2a,Map7,St3gal3,St6galnac3,St8sia6	7/52
16_Member	GO Biological Processes	GO:0009311	oligosaccharide metabolic process	-6.80515	Gm2a,Naga,Npc1,St3gal4,St6galnac3,St8sia1,St8sia6	7/53
16_Member	GO Biological Processes	GO:0001573	ganglioside metabolic process	-5.67337	Abca2,Gm2a,St3gal3,St6galnac3,St8sia6	5/28
16_Member	Reactome Gene Sets	R-MMU-4085001	Sialic acid metabolism	-5.30391	St3gal3,St3gal4,St6galnac3,St8sia1,St8sia6	5/33
16_Member	Reactome Gene Sets	R-MMU-446193	Biosynthesis of the N-glycan precursor (dolichol lipid-linked oligosaccharide, LLO) and transfer to a nascent protein	-4.75553	St3gal3,St3gal4,St6galnac3,St8sia1,Alg2,St8sia6	6/71
16_Member	KEGG Pathway	mmu00601	Glycosphingolipid biosynthesis - lacto and neolacto series - Mus musculus (house mouse)	-4.36023	Ggta1,St3gal3,St3gal4,St8sia1	4/26
16_Member	GO Biological Processes	GO:0070085	glycosylation	-4.34559	Ggta1,Npc1,St3gal3,St3gal4,St6galnac3,St8sia1,Alg2,Cds2,St8sia6	9/216
16_Member	Reactome Gene Sets	R-MMU-446219	Synthesis of substrates in N-glycan biosythesis	-3.97991	St3gal3,St3gal4,St6galnac3,St8sia1,St8sia6	5/61
16_Member	GO Biological Processes	GO:0097503	sialylation	-3.82008	St3gal3,St3gal4,St8sia6	3/14
16_Member	GO Biological Processes	GO:0009247	glycolipid biosynthetic process	-3.75504	St3gal3,St3gal4,St6galnac3,Pigh,St8sia6	5/68
16_Member	Reactome Gene Sets	R-MMU-977068	Termination of O-glycan biosynthesis	-3.72562	St3gal3,St3gal4,St6galnac3	3/15
16_Member	GO Biological Processes	GO:0001574	ganglioside biosynthetic process	-3.55602	St3gal3,St6galnac3,St8sia6	3/17
16_Member	GO Biological Processes	GO:0006486	protein glycosylation	-3.11959	Npc1,St3gal3,St3gal4,St6galnac3,St8sia1,Alg2,St8sia6	7/194
16_Member	GO Biological Processes	GO:0043413	macromolecule glycosylation	-3.11959	Npc1,St3gal3,St3gal4,St6galnac3,St8sia1,Alg2,St8sia6	7/194
16_Member	GO Biological Processes	GO:1901137	carbohydrate derivative biosynthetic process	-2.98286	Atp5a1,Atp5b,G6pdx,Npc1,St3gal3,St3gal4,St6galnac3,St8sia1,Alg2,Acly,Pigh,St8sia6	12/545
16_Member	GO Biological Processes	GO:0006688	glycosphingolipid biosynthetic process	-2.76997	St3gal3,St6galnac3,St8sia6	3/31
16_Member	GO Biological Processes	GO:0009101	glycoprotein biosynthetic process	-2.4729	Npc1,St3gal3,St3gal4,St6galnac3,St8sia1,Alg2,St8sia6	7/252
16_Member	Reactome Gene Sets	R-MMU-913709	O-linked glycosylation of mucins	-2.10634	St3gal3,St3gal4,St6galnac3	3/53
17_Summary	WikiPathways	WP4346	Cholesterol metabolism with Bloch and Kandutsch-Russell pathways	-9.69278	Abca1,Fdft1,Scd1,Scd2,Srebf1,Elovl5,Acsl3,Lbr,Cyp27a1,Acadl,Acox1,Cpt2,Dbi,Slc27a2,Edn1,Pdk4	16/-
17_Member	WikiPathways	WP4346	Cholesterol metabolism with Bloch and Kandutsch-Russell pathways	-9.69278	Abca1,Fdft1,Scd1,Scd2,Srebf1,Elovl5,Acsl3,Lbr,Cyp27a1	9/52
17_Member	WikiPathways	WP2316	PPAR signaling pathway	-7.87664	Acadl,Acox1,Cpt2,Dbi,Scd1,Scd2,Slc27a2,Acsl3,Cyp27a1	9/82
17_Member	KEGG Pathway	mmu03320	PPAR signaling pathway - Mus musculus (house mouse)	-7.56023	Acadl,Acox1,Cpt2,Dbi,Scd1,Scd2,Slc27a2,Acsl3,Cyp27a1	9/89
17_Member	GO Biological Processes	GO:0006636	unsaturated fatty acid biosynthetic process	-2.81173	Edn1,Scd1,Scd2	3/30
17_Member	GO Biological Processes	GO:0070542	response to fatty acid	-2.54687	Scd1,Scd2,Pdk4	3/37
18_Summary	WikiPathways	WP336	Fatty acid biosynthesis	-9.6747	Hadh,Pcx,Scd1,Mecr,Ech1,Acsl3,Acly,Hmgcl,Pdk4,Atp5a1,Atp5b,G6pdx,Rora,Fitm2	14/-
18_Member	WikiPathways	WP336	Fatty acid biosynthesis	-9.6747	Hadh,Pcx,Scd1,Mecr,Ech1,Acsl3,Acly	7/22
18_Member	WikiPathways	WP662	Amino acid metabolism	-3.06155	Hadh,Hmgcl,Pcx,Pdk4,Acly	5/96
18_Member	GO Biological Processes	GO:0006163	purine nucleotide metabolic process	-2.44844	Atp5a1,Atp5b,G6pdx,Hmgcl,Pcx,Rora,Acsl3,Acly,Fitm2	9/396
18_Member	GO Biological Processes	GO:0006637	acyl-CoA metabolic process	-2.43639	Hmgcl,Acsl3,Acly,Fitm2	4/82
18_Member	GO Biological Processes	GO:0035383	thioester metabolic process	-2.43639	Hmgcl,Acsl3,Acly,Fitm2	4/82
18_Member	GO Biological Processes	GO:1901568	fatty acid derivative metabolic process	-2.3605	Hmgcl,Acsl3,Fitm2	3/43
18_Member	GO Biological Processes	GO:0019693	ribose phosphate metabolic process	-2.26597	Atp5a1,Atp5b,G6pdx,Hmgcl,Rora,Acsl3,Acly,Fitm2	8/347
18_Member	GO Biological Processes	GO:0072521	purine-containing compound metabolic process	-2.21187	Atp5a1,Atp5b,G6pdx,Hmgcl,Pcx,Rora,Acsl3,Acly,Fitm2	9/431
18_Member	GO Biological Processes	GO:0009117	nucleotide metabolic process	-2.11268	Atp5a1,Atp5b,G6pdx,Hmgcl,Pcx,Rora,Acsl3,Acly,Fitm2	9/447
18_Member	GO Biological Processes	GO:0006753	nucleoside phosphate metabolic process	-2.04743	Atp5a1,Atp5b,G6pdx,Hmgcl,Pcx,Rora,Acsl3,Acly,Fitm2	9/458
18_Member	GO Biological Processes	GO:0033865	nucleoside bisphosphate metabolic process	-2.04431	Hmgcl,Acsl3,Acly,Fitm2	4/106
18_Member	GO Biological Processes	GO:0033875	ribonucleoside bisphosphate metabolic process	-2.04431	Hmgcl,Acsl3,Acly,Fitm2	4/106
18_Member	GO Biological Processes	GO:0034032	purine nucleoside bisphosphate metabolic process	-2.04431	Hmgcl,Acsl3,Acly,Fitm2	4/106
19_Summary	GO Biological Processes	GO:0001676	long-chain fatty acid metabolic process	-9.44287	Acadl,Cpt2,Cyp2j6,Lipe,Myo5a,Plp1,Slc27a2,Asah2,Gstm7,Acsl3,Acad9,Cyp2j12,Akt1,Dbi,Edn1,G6pdx,Gal,Prkcd,Ptpn11,Chp1,Adipor2,Crebl2,Htr2c,Plce1	24/-
19_Member	GO Biological Processes	GO:0001676	long-chain fatty acid metabolic process	-9.44287	Acadl,Cpt2,Cyp2j6,Lipe,Myo5a,Plp1,Slc27a2,Asah2,Gstm7,Acsl3,Acad9,Cyp2j12	12/130
19_Member	GO Biological Processes	GO:0034764	positive regulation of transmembrane transport	-6.61664	Akt1,Dbi,Edn1,G6pdx,Gal,Myo5a,Prkcd,Plp1,Ptpn11,Chp1,Gstm7,Adipor2,Crebl2	13/278
19_Member	GO Biological Processes	GO:0042759	long-chain fatty acid biosynthetic process	-4.36023	Myo5a,Plp1,Asah2,Gstm7	4/26
19_Member	GO Biological Processes	GO:0034767	positive regulation of monoatomic ion transmembrane transport	-3.70989	Dbi,Edn1,G6pdx,Gal,Myo5a,Plp1,Chp1,Gstm7	8/206
19_Member	GO Biological Processes	GO:0043270	positive regulation of monoatomic ion transport	-3.55201	Akt1,Dbi,Edn1,G6pdx,Gal,Myo5a,Plp1,Chp1,Gstm7	9/275
19_Member	GO Biological Processes	GO:1904064	positive regulation of cation transmembrane transport	-3.40068	Dbi,Edn1,G6pdx,Gal,Plp1,Chp1,Gstm7	7/174
19_Member	GO Biological Processes	GO:0032411	positive regulation of transporter activity	-3.09539	Edn1,Gal,Myo5a,Prkcd,Chp1,Gstm7	6/142
19_Member	GO Biological Processes	GO:0034762	regulation of transmembrane transport	-2.89653	Akt1,Dbi,Edn1,G6pdx,Gal,Myo5a,Prkcd,Plp1,Ptpn11,Chp1,Gstm7,Adipor2,Crebl2	13/636
19_Member	GO Biological Processes	GO:1904062	regulation of monoatomic cation transmembrane transport	-2.62827	Akt1,Dbi,Edn1,G6pdx,Gal,Myo5a,Plp1,Chp1,Gstm7	9/372
19_Member	GO Biological Processes	GO:0032414	positive regulation of ion transmembrane transporter activity	-2.45287	Edn1,Gal,Myo5a,Chp1,Gstm7	5/132
19_Member	GO Biological Processes	GO:0051282	regulation of sequestering of calcium ion	-2.45287	Dbi,Htr2c,Myo5a,Gstm7,Plce1	5/132
19_Member	GO Biological Processes	GO:1903169	regulation of calcium ion transmembrane transport	-2.32557	Akt1,Dbi,G6pdx,Myo5a,Plp1,Gstm7	6/202
19_Member	GO Biological Processes	GO:1904427	positive regulation of calcium ion transmembrane transport	-2.00276	Dbi,G6pdx,Plp1,Gstm7	4/109
20_Summary	GO Biological Processes	GO:0046466	membrane lipid catabolic process	-8.11518	Asah1,Galc,Gm2a,Naga,Asah2,Smpdl3b,Acer2,Abca2,Cln3,Npc1,Ppt1,Npc2,Cerk	13/-
20_Member	GO Biological Processes	GO:0046466	membrane lipid catabolic process	-8.11518	Asah1,Galc,Gm2a,Naga,Asah2,Smpdl3b,Acer2	7/35
20_Member	GO Biological Processes	GO:0030149	sphingolipid catabolic process	-7.02534	Asah1,Galc,Gm2a,Asah2,Smpdl3b,Acer2	6/30
20_Member	GO Biological Processes	GO:0046514	ceramide catabolic process	-6.57611	Asah1,Galc,Gm2a,Asah2,Acer2	5/19
20_Member	KEGG Pathway	mmu04142	Lysosome - Mus musculus (house mouse)	-5.99877	Abca2,Asah1,Cln3,Galc,Gm2a,Naga,Npc1,Ppt1,Npc2	9/135
20_Member	Reactome Gene Sets	R-MMU-1660662	Glycosphingolipid metabolism	-4.99205	Asah1,Galc,Gm2a,Asah2,Cerk	5/38
20_Member	GO Biological Processes	GO:0019377	glycolipid catabolic process	-3.72562	Galc,Gm2a,Naga	3/15
